# Supplementary material for: The Lid/KDM5 histone demethylase complex activates a critical effector of the oocyte-to-zygote transition
Source: PLoS Genet. 2020 Mar 5;16(3):e1008543. doi: 10.1371/journal.pgen.1008543 (PMC7058283; doi:10.1371/journal.pgen.1008543)
Supplement: S1 Table — (XLSX) [file pgen.1008543.s009.xlsx]

## Sheet: Sheet1
	S1 Table - Haploid TRiP screen
	Fertile				"dhd-like": needle-shaped sperm nucleus, as in dhd[J5] mutant.
	Sterile, class 1: No egg laying.				"ssm-like": small, round male nucleus, as in Hira[ssm] mutant.
	Sterile, class 2: Few abnormal eggs, no hatching.
	Sterile, class 3: Eggs do not hatch (HR<5%) and remain white.
	Sterile, class 4: Eggs do not hatch (HR<5%), some turn brown.
BDSC#	TRiP#	CG#	Gene Symbol	Vector	Female fertility	GFP::Cid expression	Sperm nuclear phenotype
35334	GL00243	CG9638	Ada2b	pVALIUM22	Fertile	Not tested	Not tested
35232	GL00117	CG40300	AGO3	pVALIUM22	Fertile	Not tested	Not tested
36803	GL01012	CG8887	ash1	pVALIUM22	Fertile	Not tested	Not tested
32503	HMS00507	CG4303	Bap60	pVALIUM20	Fertile	Not tested	Not tested
36781	GL00127	CG6046	Bin1	pVALIUM22	Fertile	Not tested	Not tested
43174	GL01516	CG2009	bip2	pVALIUM22	Fertile	Not tested	Not tested
42502	HMJ02067	CG1845	Br140	pVALIUM20	Fertile	Not tested	Not tested
42658	HMS02494	CG14514	Brd8	pVALIUM20	Fertile	Not tested	Not tested
35623	GL00467	CG31256	Brf	pVALIUM22	Fertile	Not tested	Not tested
35211	GL00090	CG5942	brm	pVALIUM22	Fertile	Not tested	Not tested
35163	GL00031	CG7597	Cdk12	pVALIUM22	Fertile	Not tested	Not tested
33701	HMS00578	CG10133	CG10133	pVALIUM20	Fertile	Not tested	Not tested
43137	GL01475	CG10445	CG10445	pVALIUM22	Fertile	Not tested	Not tested
41847	GL01275	CG11329	CG11329	pVALIUM22	Fertile	Not tested	Not tested
36834	GL01075	CG12877	CG12877	pVALIUM22	Fertile	Not tested	Not tested
33731	HMS00614	CG13900	CG13900	pVALIUM20	Fertile	Not tested	Not tested
36914	GL01123	CG14352	CG14352	pVALIUM22	Fertile	Not tested	Not tested
36812	GL01030	CG1815	CG1815	pVALIUM22	Fertile	Not tested	Not tested
42488	HMJ02050	CG2051	CG2051	pVALIUM20	Fertile	Not tested	Not tested
35803	GL00427	CG32772	CG32772	pVALIUM22	Fertile	Not tested	Not tested
35475	GL00403	CG33694,CG33695	cana,CG33695	pVALIUM22	Fertile	Not tested	Not tested
38211	GL00652	CG3509	CG3509	pVALIUM22	Fertile	Not tested	Not tested
34077	HMS00584	CG4049	CG4049	pVALIUM20	Fertile	Not tested	Not tested
32973	HMS00770	CG4078	CG4078	pVALIUM20	Fertile	Not tested	Not tested
41976	HMS02374	CG4203	CG4203	pVALIUM20	Fertile	Not tested	Not tested
34606	HMS00577	CG43320	CG43320	pVALIUM20	Fertile	Not tested	Not tested
42533	HMJ02100	CG4400	CG4400	pVALIUM20	Fertile	Not tested	Not tested
33696	HMS00568	CG4747	CG4747	pVALIUM20	Fertile	Not tested	Not tested
42833	HMS02525	CG4854	CG4854	pVALIUM20	Fertile	Not tested	Not tested
32441	HMS00439	CG6418	CG6418	pVALIUM20	Fertile	Not tested	Not tested
42552	HMJ02125	CG6506	CG6506	pVALIUM20	Fertile	Not tested	Not tested
41824	GL01252	CG6937	CG6937	pVALIUM22	Fertile	Not tested	Not tested
32485	HMS00488	CG7200	CG7200	pVALIUM20	Fertile	Not tested	Not tested
35229	GL00113	CG7878	CG7878	pVALIUM22	Fertile	Not tested	Not tested
35593	GL00430	CG7911	CG7911	pVALIUM22	Fertile	Not tested	Not tested
41874	GL01305	CG8223	CG8223	pVALIUM22	Fertile	Not tested	Not tested
33361	HMS00233	CG8289	CG8289	pVALIUM20	Fertile	Not tested	Not tested
41649	GL01231	CG9272	CG9272	pVALIUM22	Fertile	Not tested	Not tested
42766	GL00722	CG9418	CG9418	pVALIUM22	Fertile	Not tested	Not tested
35807	GL00455	CG9576	CG9576	pVALIUM22	Fertile	Not tested	Not tested
35652	GLV21017	CG10890,CG13399	mus201,Chrac-14	pVALIUM21	Fertile	Not tested	Not tested
36084	GL00503	CG10712	Chro	pVALIUM22	Fertile	Not tested	Not tested
35387	GL00306	CG2714	crm	pVALIUM22	Fertile	Not tested	Not tested
35354	GL00266	CG8591	CTCF	pVALIUM22	Fertile	Not tested	Not tested
34732	HMS01212	CG7405	CycH	pVALIUM20	Fertile	Not tested	Not tested
35168	GL00037	CG6292	CycT	pVALIUM22	Fertile	Not tested	Not tested
32451	HMS00450	CG7098	dik	pVALIUM20	Fertile	Not tested	Not tested
32397	HMS00391	CG42799	dikar	pVALIUM20	Fertile	Not tested	Not tested
33410	HMS00290	CG7143	DNApol-eta	pVALIUM20	Fertile	Not tested	Not tested
36648	GL00608	CG7602	DNApol-iota	pVALIUM22	Fertile	Not tested	Not tested
35353	GL00265	CG32346	E(bx)	pVALIUM22	Fertile	Not tested	Not tested
32346	HMS00337	CG12238	e(y)3	pVALIUM20	Fertile	Not tested	Not tested
33904	HMS00846	CG12756	Eaf6	pVALIUM20	Fertile	Not tested	Not tested
37017	HMS01255	CG6755	EloA	pVALIUM20	Fertile	Not tested	Not tested
36906	GL01110	CG10215	Ercc1	pVALIUM22	Fertile	Not tested	Not tested
43285	HMS02657	CG1474	Es2	pVALIUM20	Fertile	Not tested	Not tested
33891	HMS00829	CG5899	Etl1	pVALIUM20	Fertile	Not tested	Not tested
35805	GL00442	CG4274	fzy	pVALIUM22	Fertile	Not tested	Not tested
42787	GL01157	CG10670	Gen	pVALIUM22	Fertile	Not tested	Not tested
41893	GL01325	CG42803	gpp	pVALIUM22	Fertile	Not tested	Not tested
33705	HMS00582	CG8887	ash1	pVALIUM20	Fertile	Not tested	Not tested
34817	HMS00127	CG2995	G9a	pVALIUM20	Fertile	Not tested	Not tested
34727	HMS01206	CG6662	GstO1	pVALIUM20	Fertile	Not tested	Not tested
34033	HMS01004	CG4976	NSD	pVALIUM20	Fertile	Not tested	Not tested
33703	HMS00580	CG8651	trx	pVALIUM20	Fertile	Not tested	Not tested
40931	HMS02179	CG40351	Set1	pVALIUM20	Fertile	Not tested	Not tested
35276	GL00176	CG40080	Haspin	pVALIUM22	Fertile	Not tested	Not tested
42620	HMS02455	CG5825	His3.3A	pVALIUM20	Fertile	Not tested	Not tested
36639	GL00599	CG13363	Hmt4-20	pVALIUM22	Fertile	Not tested	Not tested
32401	HMS00396	CG7041	HP1b	pVALIUM20	Fertile	Not tested	Not tested
33962	HMS00919	CG6990	HP1c	pVALIUM20	Fertile	Not tested	Not tested
37473	GL00616	CG31212	Ino80	pVALIUM22	Fertile	Not tested	Not tested
35819	GL00286	CG5247	Irbp	pVALIUM22	Fertile	Not tested	Not tested
37545	GLV21092	CG13201	ix	pVALIUM21	Fertile	Not tested	Not tested
40855	HMS02022	CG3654	Jarid2	pVALIUM20	Fertile	Not tested	Not tested
35438	GL00363	CG4029	jumu	pVALIUM22	Fertile	Not tested	Not tested
33699	HMS00574	CG11033	Kdm2	pVALIUM20	Fertile	Not tested	Not tested
34629	HMS01304	CG15835	Kdm4A	pVALIUM20	Fertile	Not tested	Not tested
34912	HMS01260	CG10080	mahj	pVALIUM20	Fertile	Not tested	Not tested
33709	HMS00587	CG3753	Marcal1	pVALIUM20	Fertile	Not tested	Not tested
34012	HMS00978	CG5465	MED16	pVALIUM20	Fertile	Not tested	Not tested
42634	HMS02470	CG14802	MED18	pVALIUM20	Fertile	Not tested	Not tested
33710	HMS00588	CG5546	MED19	pVALIUM20	Fertile	Not tested	Not tested
34577	HMS01051	CG18780	MED20	pVALIUM20	Fertile	Not tested	Not tested
34573	HMS01047	CG3034	MED22	pVALIUM20	Fertile	Not tested	Not tested
33755	HMS01097	CG7999	MED24	pVALIUM20	Fertile	Not tested	Not tested
42501	HMJ02066	CG12254	MED25	pVALIUM20	Fertile	Not tested	Not tested
32459	HMS00458	CG5121	MED28	pVALIUM20	Fertile	Not tested	Not tested
34697	HMS01176	CG8609	MED4	pVALIUM20	Fertile	Not tested	Not tested
35371	GL00284	CG4252	mei-41	pVALIUM22	Fertile	Not tested	Not tested
36605	GL00565	CG11301	Mes4	pVALIUM22	Fertile	Not tested	Not tested
36870	GL01011	CG3025	mof	pVALIUM22	Fertile	Not tested	Not tested
35241	GL00128	CG6363	MRG15	pVALIUM22	Fertile	Not tested	Not tested
35737	HMS01479	CG7003	Msh6	pVALIUM20	Fertile	Not tested	Not tested
35345	GL00256	CG10385	msl-1	pVALIUM22	Fertile	Not tested	Not tested
35272	GL00170	CG8631	msl-3	pVALIUM22	Fertile	Not tested	Not tested
42906	HMS02599	CG10692	Mt2	pVALIUM20	Fertile	Not tested	Not tested
34905	HMS01251	CG2244	MTA1-like	pVALIUM20	Fertile	Not tested	Not tested
32941	HMS00735	CG8274	Mtor	pVALIUM20	Fertile	Not tested	Not tested
35430	GL00354	CG18543	mtrm	pVALIUM22	Fertile	Not tested	Not tested
35732	GLC01346	CG4644	mtRNApol	pVALIUM22	Fertile	Not tested	Not tested
43244	GLC01431	CG11156	mus101	pVALIUM22	Fertile	Not tested	Not tested
32446	HMS00444	CG12124	mxc	pVALIUM20	Fertile	Not tested	Not tested
34741	HMS01221	CG42279	Nedd4	pVALIUM20	Fertile	Not tested	Not tested
36682	HMS01570	CG15319	nej	pVALIUM20	Fertile	Not tested	Not tested
35328	GL00235	CG17256	Nek2	pVALIUM22	Fertile	Not tested	Not tested
32897	HMS00686	CG5874	Nelf-A	pVALIUM20	Fertile	Not tested	Not tested
42547	HMJ02119	CG32721	NELF-B	pVALIUM20	Fertile	Not tested	Not tested
32835	HMS00525	CG5994	Nelf-E	pVALIUM20	Fertile	Not tested	Not tested
35595	GL00432	CG33554	Nipped-A	pVALIUM22	Fertile	Not tested	Not tested
32837	HMS00527	CG4453	Nup153	pVALIUM20	Fertile	Not tested	Not tested
32391	HMS00385	CG4738	Nup160	pVALIUM20	Fertile	Not tested	Not tested
33707	HMS00585	CG3736	okr	pVALIUM20	Fertile	Not tested	Not tested
35447	GL00372	CG7467	osa	pVALIUM22	Fertile	Not tested	Not tested
43263	GLC01452	CG11237	Oseg6	pVALIUM22	Fertile	Not tested	Not tested
39009	HMS01926	CG5581	Ote	pVALIUM20	Fertile	Not tested	Not tested
35792	GL00229	CG40411	Parp	pVALIUM22	Fertile	Not tested	Not tested
33972	HMS00929	CG1800	pasha	pVALIUM20	Fertile	Not tested	Not tested
34667	HMS01144	CG5208	Patr-1	pVALIUM20	Fertile	Not tested	Not tested
36070	GL00488	CG32443	Pc	pVALIUM22	Fertile	Not tested	Not tested
35601	GL00439	CG4107	Pcaf	pVALIUM22	Fertile	Not tested	Not tested
33946	HMS00897	CG5109	Pcl	pVALIUM20	Fertile	Not tested	Not tested
34690	HMS01169	CG3291	pcm	pVALIUM20	Fertile	Not tested	Not tested
35632	GL00479	CG17509	pds5	pVALIUM22	Fertile	Not tested	Not tested
35206	GL00082	CG17743	pho	pVALIUM22	Fertile	Not tested	Not tested
35724	GLV21089	CG3941	pita	pVALIUM21	Fertile	Not tested	Not tested
35178	GL00049	CG7001	Pk17E	pVALIUM22	Fertile	Not tested	Not tested
32840	HMS00531	CG11375	polybromo	pVALIUM20	Fertile	Not tested	Not tested
35322	GL00228	CG3307	pr-set7	pVALIUM22	Fertile	Not tested	Not tested
34622	HMS01297	CG8877	Prp8	pVALIUM20	Fertile	Not tested	Not tested
35297	GL00199	CG3886	Psc	pVALIUM22	Fertile	Not tested	Not tested
33700	HMS00576	CG5383	PSR	pVALIUM20	Fertile	Not tested	Not tested
35269	GL00167	CG32133	ptip	pVALIUM22	Fertile	Not tested	Not tested
34784	HMS00093	CG7138	r2d2	pVALIUM20	Fertile	Not tested	Not tested
32882	HMS00670	CG9862	Rae1	pVALIUM20	Fertile	Not tested	Not tested
33005	HMS00805	CG5252	Ranbp9	pVALIUM20	Fertile	Not tested	Not tested
32466	HMS00466	CG4879	RecQ5	pVALIUM20	Fertile	Not tested	Not tested
36654	GL00614	CG12189	Rev1	pVALIUM22	Fertile	Not tested	Not tested
34684	HMS01162	CG30149	rig	pVALIUM20	Fertile	Not tested	Not tested
43259	GLC01448	CG18145	Ripalpha	pVALIUM22	Fertile	Not tested	Not tested
32472	HMS00472	CG5422	Rox8	pVALIUM20	Fertile	Not tested	Not tested
34587	HMS01061	CG9273	RPA2	pVALIUM20	Fertile	Not tested	Not tested
36800	GL01005	CG7471	Rpd3	pVALIUM22	Fertile	Not tested	Not tested
43282	HMC02681	CG3180	RpII140	pVALIUM20	Fertile	Not tested	Not tested
35420	GL00343	CG3178	Rrp1	pVALIUM22	Fertile	Not tested	Not tested
42604	HMS02437	CG7292	Rrp6	pVALIUM20	Fertile	Not tested	Not tested
38914	GL00686	CG4385	S	pVALIUM22	Fertile	Not tested	Not tested
35446	GL00371	CG5595	Sce	pVALIUM22	Fertile	Not tested	Not tested
36637	GL00597	CG30390	Sgf29	pVALIUM22	Fertile	Not tested	Not tested
34630	HMS01305	CG9936	skd	pVALIUM20	Fertile	Not tested	Not tested
34949	HMS00313	CG18271	slx1	pVALIUM20	Fertile	Not tested	Not tested
36598	GL00558	CG6057	SMC1	pVALIUM22	Fertile	Not tested	Not tested
35477	GL00406	CG5263	smg	pVALIUM22	Fertile	Not tested	Not tested
34087	HMS00842	CG4013	Smr	pVALIUM20	Fertile	Not tested	Not tested
36125	HMS01540	CG4494	smt3	pVALIUM20	Fertile	Not tested	Not tested
36881	GL01045	CG31755	SoYb	pVALIUM22	Fertile	Not tested	Not tested
38898	GL00669	CG7948	spn-A	pVALIUM22	Fertile	Not tested	Not tested
43158	GL01500	CG3325	spn-B	pVALIUM22	Fertile	Not tested	Not tested
35148	GL00016	CG3169	Spt3	pVALIUM22	Fertile	Not tested	Not tested
35437	GL00362	CG8396	Ssb-c31a	pVALIUM22	Fertile	Not tested	Not tested
38344	HMS01811	CG14216	Ssu72	pVALIUM20	Fertile	Not tested	Not tested
34996	HMS01406	CG11268	ste14	pVALIUM20	Fertile	Not tested	Not tested
36867	GL01006	CG17149	Su(var)3-3	pVALIUM22	Fertile	Not tested	Not tested
33402	HMS00280	CG8013	Su(z)12	pVALIUM20	Fertile	Not tested	Not tested
33403	HMS00281	CG3905	Su(z)2	pVALIUM20	Fertile	Not tested	Not tested
36893	GL01080	CG7869	SuUR	pVALIUM22	Fertile	Not tested	Not tested
42770	GL00726	CG9874	Tbp	pVALIUM22	Fertile	Not tested	Not tested
35429	GL00353	CG3710	TfIIS	pVALIUM22	Fertile	Not tested	Not tested
42931	HMS02624	CG9984	TH1	pVALIUM20	Fertile	Not tested	Not tested
41843	GL01271	CG1981	Thd1	pVALIUM22	Fertile	Not tested	Not tested
35603	GL00443	CG10387	tos	pVALIUM22	Fertile	Not tested	Not tested
35790	GL00397	CG10897	tou	pVALIUM22	Fertile	Not tested	Not tested
35794	GL00258	CR34649	tre-1	pVALIUM22	Fertile	Not tested	Not tested
41582	GL00699	CG33261,CG42507	Trl,CG42507	pVALIUM22	Fertile	Not tested	Not tested
36116	HMS01492	CG42595	uex	pVALIUM20	Fertile	Not tested	Not tested
34076	HMS00575	CG5640	Utx	pVALIUM20	Fertile	Not tested	Not tested
35468	GL00394	CG12701	vfl	pVALIUM22	Fertile	Not tested	Not tested
36877	GL01036	CG10728	vls	pVALIUM22	Fertile	Not tested	Not tested
36616	GL00576	CG3707	wapl	pVALIUM22	Fertile	Not tested	Not tested
32469	HMS00469	CG4448	wda	pVALIUM20	Fertile	Not tested	Not tested
33363	GLC01357	CG9226	WDR79	pVALIUM20	Fertile	Not tested	Not tested
35680	GLV21045	CG4148	wek	pVALIUM21	Fertile	Not tested	Not tested
32894	HMS00683	CG4548	XNP	pVALIUM20	Fertile	Not tested	Not tested
35208	GL00084	CG7803	z	pVALIUM22	Fertile	Not tested	Not tested
35228	GL00112	CG12314	zuc	pVALIUM22	Fertile	Not tested	Not tested
34846	HMS00164	CG7471	Rpd3	pVALIUM20	Fertile	Not tested	Not tested
32853	HMS00638	CG17149	Su(var)3-3	pVALIUM20	Fertile	Not tested	Not tested
33726	HMS00608	CG17149	Su(var)3-3	pVALIUM20	Fertile	Not tested	Not tested
38285	HMS01738	CG7467	osa	pVALIUM20	Fertile	Not tested	Not tested
33954	HMS00909	CG4303	Bap60	pVALIUM20	Fertile	Not tested	Not tested
34520	HMS00050	CG5942	brm	pVALIUM20	Fertile	Not tested	Not tested
41857	GL01285	CG4193	dhd	pVALIUM22	Fertile	Not tested	Not tested
36867	GL01006	CG17149	Su(var)3-3	pVALIUM22	Fertile	Not tested	Not tested
32993	HMS00793	CG3143	foxo	pVALIUM20	Fertile	Not tested	Not tested
32427	HMS00422	CG3143	foxo	pVALIUM20	Fertile	Not tested	Not tested
34774	HMS00083	CG1770	HDAC4	pVALIUM20	Fertile	Not tested	Not tested
44103	HMS02823	CG44132	mamo	pVALIUM20	Fertile	Not tested	Not tested
37486	GLV21091	CG44132	mamo	pVALIUM21	Fertile	Not tested	Not tested
40850	HMS02017	CG8591	CTCF	pVALIUM20	Fertile	Not tested	Not tested
42536	HMJ02105	CG6384	Cp190	pVALIUM20	Fertile	Not tested	Not tested
33944	HMS00895	CG6384	Cp190	pVALIUM20	Fertile	Not tested	Not tested
33903	HMS00845	CG6384	Cp190	pVALIUM20	Fertile	Not tested	Not tested
35642	GLV21006	CG10159	BEAF-32	pVALIUM21	Fertile	Not tested	Not tested
34006	HMS00970	CG8573	su(Hw)	pVALIUM20	Fertile	Not tested	Not tested
33906	HMS00848	CG8573	su(Hw)	pVALIUM20	Fertile	Not tested	Not tested
34351	HMS01340	CG6057	SMC1	pVALIUM20	Fertile	Not tested	Not tested
33431	HMS00318	CG9802	Cap	pVALIUM20	Fertile	Not tested	Not tested
33622	HMS00016	CG32443	Pc	pVALIUM20	Fertile	Not tested	Not tested
33964	HMS00921	CG32443	Pc	pVALIUM20	Fertile	Not tested	Not tested
42926	HMS02619	CG17743	pho	pVALIUM20	Fertile	Not tested	Not tested
38261	HMS01706	CG3886	Psc	pVALIUM20	Fertile	Not tested	Not tested
40940	HMS02188	CG33261,CG42507	Trl,CG42507	pVALIUM20	Fertile	Not tested	Not tested
43962	GL01314	CG10798	dm	pVALIUM22	Fertile	Not tested	Not tested
36126	HMS01541	CG6376	E2f	pVALIUM20	Fertile	Not tested	Not tested
33669	HMS00082	CG18412	ph-p	pVALIUM20	Fertile	Not tested	Not tested
35207	GL00083	CG18412	ph-p	pVALIUM22	Fertile	Not tested	Not tested
36720	HMS01610	CG1772	dap	pVALIUM20	Fertile	Not tested	Not tested
32890	HMS00678	CG10414	Atac2	pVALIUM20	Sterile, class 1	N/A	N/A
36624	GL00584	CG10726	barr	pVALIUM22	Sterile, class 1	N/A	N/A
35185	GL00057	CG9748	bel	pVALIUM22	Sterile, class 1	N/A	N/A
36067	GL00485	CG10480	Bj1	pVALIUM22	Sterile, class 1	N/A	N/A
33421	HMS00304	CG31132	BRWD3	pVALIUM20	Sterile, class 1	N/A	N/A
32989	HMS00789	CG7581	Bub3	pVALIUM20	Sterile, class 1	N/A	N/A
35199	GL00073	CG3319	Cdk7	pVALIUM22	Sterile, class 1	N/A	N/A
34857	HMS00175	CG10333	CG10333	pVALIUM20	Sterile, class 1	N/A	N/A
43205	GL01550	CG10565	CG10565	pVALIUM22	Sterile, class 1	N/A	N/A
42810	GL01184	CG3430	CG3430	pVALIUM22	Sterile, class 1	N/A	N/A
35020	HMS01433	CG5033	CG5033	pVALIUM20	Sterile, class 1	N/A	N/A
43254	GLC01443	CG5290	CG5290	pVALIUM22	Sterile, class 1	N/A	N/A
32334	HMS00325	CG5589	CG5589	pVALIUM20	Sterile, class 1	N/A	N/A
43206	GL01551	CG5800	CG5800	pVALIUM22	Sterile, class 1	N/A	N/A
34565	HMS01037	CG6015	CG6015	pVALIUM20	Sterile, class 1	N/A	N/A
34804	HMS00113	CG7185	CG7185	pVALIUM20	Sterile, class 1	N/A	N/A
36609	GL00569	CG8142	CG8142	pVALIUM22	Sterile, class 1	N/A	N/A
36589	GL00549	CG9253	CG9253	pVALIUM22	Sterile, class 1	N/A	N/A
41679	HMS02243	CG9422	CG9422	pVALIUM20	Sterile, class 1	N/A	N/A
34564	HMS01036	CG5602	DNA-ligI	pVALIUM20	Sterile, class 1	N/A	N/A
34827	HMS00142	CG9696	dom	pVALIUM20	Sterile, class 1	N/A	N/A
35149	GL00017	CG1828	dre4	pVALIUM22	Sterile, class 1	N/A	N/A
35271	GL00169	CG7776	E(Pc)	pVALIUM22	Sterile, class 1	N/A	N/A
32345	HMS00336	CG6474	e(y)1	pVALIUM20	Sterile, class 1	N/A	N/A
35764	HMS01512	CG8648	Fen1	pVALIUM20	Sterile, class 1	N/A	N/A
41716	HMS02281	CG5148	cal1	pVALIUM20	Sterile, class 1	N/A	N/A
33666	HMS00076	CG7269	Hel25E	pVALIUM20	Sterile, class 1	N/A	N/A
41988	HMS02387	CG33882,CG33880,CG33876,CG33906,CG33872,CG33884,CG33878,CG33900,CG33910,CG33904,CG33908,CG33892,CG33868,CG33902,CG17949,CG33888,CG33874,CG33894,CG33898,CG33896,CG33890,CG33886,CG33870	His2B	pVALIUM20	Sterile, class 1	N/A	N/A
35299	GL00202	CG6620	ial	pVALIUM22	Sterile, class 1	N/A	N/A
34552	HMS01024	CG10850	ida	pVALIUM20	Sterile, class 1	N/A	N/A
35366	GL00279	CG12165	Incenp	pVALIUM22	Sterile, class 1	N/A	N/A
41916	HMS02313	CG6189	l(1)1Bi	pVALIUM20	Sterile, class 1	N/A	N/A
43981	GL01591	CG10563	l(2)37Cd	pVALIUM22	Sterile, class 1	N/A	N/A
33002	GLC01635	CG8426	l(2)NC136	pVALIUM22	Sterile, class 1	N/A	N/A
34024	HMS02950	CG5931	l(3)72Ab	pVALIUM20	Sterile, class 1	N/A	N/A
34575	HMS01049	CG12031	MED14	pVALIUM20	Sterile, class 1	N/A	N/A
34664	HMS01141	CG7957	MED17	pVALIUM20	Sterile, class 1	N/A	N/A
34731	HMS01211	CG17397	MED21	pVALIUM20	Sterile, class 1	N/A	N/A
33743	HMS01081	CG9473	MED6	pVALIUM20	Sterile, class 1	N/A	N/A
34926	HMS01275	CG13867	MED8	pVALIUM20	Sterile, class 1	N/A	N/A
35398	GL00318	CG8103	Mi-2	pVALIUM22	Sterile, class 1	N/A	N/A
35150	GL00018	CG13778	Mnn1	pVALIUM22	Sterile, class 1	N/A	N/A
34990	HMS01400	CG12202	Nat1	pVALIUM20	Sterile, class 1	N/A	N/A
37482	GL00625	CG9938	Ndc80	pVALIUM22	Sterile, class 1	N/A	N/A
33694	HMS00564	CG7421	Nopp140	pVALIUM20	Sterile, class 1	N/A	N/A
32836	HMS00526	CG34407	Not1	pVALIUM20	Sterile, class 1	N/A	N/A
34710	HMS01189	CG4579	Nup154	pVALIUM20	Sterile, class 1	N/A	N/A
33897	HMS00837	CG3820	Nup214	pVALIUM20	Sterile, class 1	N/A	N/A
33003	HMS00803	CG11856	Nup358	pVALIUM20	Sterile, class 1	N/A	N/A
35695	GLV21060	CG6251	Nup62	pVALIUM21	Sterile, class 1	N/A	N/A
32409	GLC01628	CG2917	Orc4	pVALIUM22	Sterile, class 1	N/A	N/A
32838	HMS00528	CG8241	pea	pVALIUM20	Sterile, class 1	N/A	N/A
41997	HMS02398	CG7769	pic	pVALIUM20	Sterile, class 1	N/A	N/A
43984	GLC01465	CG6375	pit	pVALIUM22	Sterile, class 1	N/A	N/A
32865	HMS00652	CG5519	Prp19	pVALIUM20	Sterile, class 1	N/A	N/A
41912	HMS02306	CG4320	raptor	pVALIUM20	Sterile, class 1	N/A	N/A
32415	HMS00410	CG9750	rept	pVALIUM20	Sterile, class 1	N/A	N/A
41861	GL01291	CG11979	Rpb5	pVALIUM22	Sterile, class 1	N/A	N/A
36830	GL01068	CG1554	RpII215	pVALIUM22	Sterile, class 1	N/A	N/A
34567	HMS01040	CG7885	RpII33	pVALIUM20	Sterile, class 1	N/A	N/A
32363	HMS00354	CG2173	Rs1	pVALIUM20	Sterile, class 1	N/A	N/A
38531	HMS01744	CG9198	shtd	pVALIUM20	Sterile, class 1	N/A	N/A
35602	GL00440	CG10212	SMC2	pVALIUM22	Sterile, class 1	N/A	N/A
38371	HMS01840	CG13570	spag	pVALIUM20	Sterile, class 1	N/A	N/A
33914	HMS00857	CG9809	Spargel	pVALIUM20	Sterile, class 1	N/A	N/A
35466	GL00392	CG11451	Spc105R	pVALIUM22	Sterile, class 1	N/A	N/A
32896	HMS00685	CG12372	spt4	pVALIUM20	Sterile, class 1	N/A	N/A
34837	HMS00153	CG7626	Spt5	pVALIUM20	Sterile, class 1	N/A	N/A
32373	HMS00364	CG12225	Spt6	pVALIUM20	Sterile, class 1	N/A	N/A
38948	HMS01862	CG6238	ssh	pVALIUM20	Sterile, class 1	N/A	N/A
41648	GL01230	CG8592	stil	pVALIUM22	Sterile, class 1	N/A	N/A
35415	GL00337	CG3836	stwl	pVALIUM22	Sterile, class 1	N/A	N/A
38255	HMS01699	CG12864	Su(var)2-HP2	pVALIUM20	Sterile, class 1	N/A	N/A
35314	GL00219	CG17603	Taf1	pVALIUM22	Sterile, class 1	N/A	N/A
35367	GL00280	CG7704	Taf5	pVALIUM22	Sterile, class 1	N/A	N/A
35428	GL00352	CG10281	TfIIFalpha	pVALIUM22	Sterile, class 1	N/A	N/A
35462	GL00388	CG3278	Tif-IA	pVALIUM22	Sterile, class 1	N/A	N/A
36307	GL00491	CG1782	Uba1	pVALIUM22	Sterile, class 1	N/A	N/A
35806	GL00452	CG7528	Uba2	pVALIUM22	Sterile, class 1	N/A	N/A
42642	HMS02478	CG7989	wcd	pVALIUM20	Sterile, class 1	N/A	N/A
32952	HMS00746	CG17437	wds	pVALIUM20	Sterile, class 1	N/A	N/A
38297	HMS01758	CG7670	WRNexo	pVALIUM20	Sterile, class 1	N/A	N/A
36123	HMS01538	CG10798	dm	pVALIUM20	Sterile, class 1	N/A	N/A
51454	HMC03189	CG10798	dm	pVALIUM20	Sterile, class 1	N/A	N/A
34069	HMS00051	CG4236	Caf1	pVALIUM20	Sterile, class 1	N/A	N/A
35139	GL00006	CG2252	fs(1)h	pVALIUM22	Sterile, class 1	N/A	N/A
52111	HMC03356	CG4039	Mcm6	pVALIUM20	Sterile, class 1	N/A	N/A
41842	GL01270	CG4039	Mcm6	pVALIUM22	Sterile, class 1	N/A	N/A
36092	GL00511	CG3938	CycE	pVALIUM22	Sterile, class 1	N/A	N/A
38902	GL00673	CG3938	CycE	pVALIUM22	Sterile, class 1	N/A	N/A
41693	HMS02257	CG2252	fs(1)h	pVALIUM20	Sterile, class 1	N/A	N/A
41943	HMS02340	CG2252	fs(1)h	pVALIUM20	Sterile, class 1	N/A	N/A
44009	HMS02723	CG2252	fs(1)h	pVALIUM20	Sterile, class 1	N/A	N/A
35388	GL00307	CG6677	ash2	pVALIUM22	Sterile, class 2	N/A	Not tested
34390	HMS01384	CG13192	CG13192	pVALIUM20	Sterile, class 2	N/A	Not tested
33704	HMS00581	CG40351	Set1	pVALIUM20	Sterile, class 2	N/A	Not tested
35460	GL00386	CG2161	Rga	pVALIUM22	Sterile, class 2	N/A	Not tested
32473	HMS00473	CG16975	Sfmbt	pVALIUM20	Sterile, class 2	N/A	Not tested
35454	GL00379	CG4735	shu	pVALIUM22	Sterile, class 2	N/A	Not tested
35303	GL00206	CG3158	spn-E	pVALIUM22	Sterile, class 2	N/A	Not tested
35592	GL00429	CG42373,CG31917	Tfb5,CG31917	pVALIUM22	Sterile, class 2	N/A	Not tested
32926	HMS00718	CG17293	Wdr82	pVALIUM20	Sterile, class 2	N/A	Not tested
35240	GL00126	CG3733	Chd1	pVALIUM22	Sterile, class 2	N/A	Not tested
36068	GL00486	CG6502	E(z)	pVALIUM22	Sterile, class 2	N/A	Not tested
35323	GL00230	CG5179	Cdk9	pVALIUM22	Sterile, class 2	N/A	Not tested
35201	GL00076	CG6137	aub	pVALIUM22	Sterile, class 3	N/A	Not tested
35443	GL00368	CG10542	Bre1	pVALIUM22	Sterile, class 3	N/A	Not tested
36783	GL00518	CG9802	Cap	pVALIUM22	Sterile, class 3	N/A	Not tested
35324	GL00231	CG10572	Cdk8	pVALIUM22	Sterile, class 3	N/A	Not tested
36899	GL01093	CG14222	CG14222	pVALIUM22	Sterile, class 3	N/A	Not tested
36916	HMS01019	CG3848	trr	pVALIUM20	Sterile, class 3	N/A	Not tested
32517	HMS00522	CG4184	MED15	pVALIUM20	Sterile, class 3	N/A	Not tested
32995	HMS00795	CG32491	mod(mdg4)	pVALIUM20	Sterile, class 3	N/A	Not tested
35630	GL00477	CG18740	mor	pVALIUM22	Sterile, class 3	N/A	Not tested
38190	GL00629	CG12047	mud	pVALIUM22	Sterile, class 3	N/A	Not tested
34580	HMS01054	CG2158	Nup50	pVALIUM20	Sterile, class 3	N/A	Not tested
43215	GL01560	CG3041	Orc2	pVALIUM22	Sterile, class 3	N/A	Not tested
42803	GL01176	CG9183	plu	pVALIUM22	Sterile, class 3	N/A	Not tested
42482	GL01341	CG1404	ran	pVALIUM22	Sterile, class 3	N/A	Not tested
35171	GL00041	CG10683	rhi	pVALIUM22	Sterile, class 3	N/A	Not tested
36794	GL00534	CG3423	SA	pVALIUM22	Sterile, class 3	N/A	Not tested
32372	HMS00363	CG1064	Snr1	pVALIUM20	Sterile, class 3	N/A	Not tested
36095	GL00514	CG13109	tai	pVALIUM22	Sterile, class 3	N/A	Not tested
36786	GL00522	CG17436	vtd	pVALIUM22	Sterile, class 3	N/A	Not tested
43141	GL01482	CG15737	wisp	pVALIUM22	Sterile, class 3	N/A	Not tested
32845	HMS00628	CG8625	Iswi	pVALIUM20	Sterile, class 3	N/A	Not tested
33907	HMS00849	CG32491	mod(mdg4)	pVALIUM20	Sterile, class 3	N/A	Not tested
33395	HMS00272	CG3423	SA	pVALIUM20	Sterile, class 3	N/A	Not tested
33659	HMS00066	CG6502	E(z)	pVALIUM20	Sterile, class 3	N/A	Not tested
33654	HMS00060	CG3938	CycE	pVALIUM20	Sterile, class 3	N/A	No tested
33739	HMS01075	CG5451	Smu1	pVALIUM20	Sterile, class 4	Yes	WT
32889	HMS00677	CG7583	CtBP	pVALIUM20	Sterile, class 4	Yes	WT
35242	GL00129	CG7055	dalao	pVALIUM22	Sterile, class 4	Yes	WT
43185	GL01529	CG2207	Df31	pVALIUM22	Sterile, class 4	Yes	WT
35488	GL00417	CG15433	Elp3	pVALIUM22	Sterile, class 4	Yes	WT
33706	HMS00583	CG1716	Set2	pVALIUM20	Sterile, class 4	Yes	WT
35399	GL00319	CG42245,CG1244	CG42245,MEP-1	pVALIUM22	Sterile, class 4	Yes	WT
35759	HMS01506	CG8384	gro	pVALIUM20	Sterile, class 4	Yes	WT
34778	HMS00087	CG2128	Hdac3	pVALIUM20	Sterile, class 4	Yes	WT
35238	GL00123	CG11990	hyx	pVALIUM22	Sterile, class 4	Yes	WT
36597	GL00557	CG3696	kis	pVALIUM22	Sterile, class 4	Yes	WT
34980	HMS01389	CG2684	lds	pVALIUM20	Sterile, class 4	Yes	WT
36652	GL00612	CG9088	lid	pVALIUM22	Sterile, class 4	No	dhd-like
35152	GL00020	CG10895	lok	pVALIUM22	Sterile, class 4	Yes	WT
36829	GL01067	CG1793	MED26	pVALIUM22	Sterile, class 4	Yes	WT
39028	HMS01947	CG16928	mre11	pVALIUM20	Sterile, class 4	Yes	WT
36614	GL00574	CG17704	Nipped-B	pVALIUM22	Sterile, class 4	Yes	WT
33985	HMS00945	CG4118	nxf2	pVALIUM20	Sterile, class 4	Yes	WT
37483	GL00626	CG6122	piwi	pVALIUM22	Sterile, class 4	Yes	WT
35419	GL00342	CG2368	psq	pVALIUM22	Sterile, class 4	Yes	WT
36632	GL00592	CG12352	san	pVALIUM22	Sterile, class 4	Yes	WT
35389	GL00308	CG9495	Scm	pVALIUM22	Sterile, class 4	Yes	WT
32368	HMS00359	CG8815	Sin3A	pVALIUM20	Sterile, class 4	No	dhd-like
40881	HMS02049	CG4413	trem	pVALIUM20	Sterile, class 4	Yes	WT
36835	GL01076	CG18009	Trf2	pVALIUM22	Sterile, class 4	Yes	WT
35706	GLV21071	CG9088	lid	pVALIUM21	Sterile, class 4	No	dhd-like
33725	HMS00607	CG7471	Rpd3	pVALIUM20	Sterile, class 4	No	dhd-like
Control	GL00257	CG12153	Hira	pVALIUM22	Sterile, class 4	No	ssm-like
Control	MTD>attP2				Fertile	Yes	WT
Control	w[1118]				Fertile	Yes	WT
					Female fertility	GFP::Cid expression	Sperm nuclear phenotype
