# Supplementary material for: The Lid/KDM5 histone demethylase complex activates a critical effector of the oocyte-to-zygote transition
Source: PLoS Genet. 2020 Mar 5;16(3):e1008543. doi: 10.1371/journal.pgen.1008543 (PMC7058283; doi:10.1371/journal.pgen.1008543)
Supplement: S2 Table — (XLSX) [file pgen.1008543.s010.xlsx]

## Sheet: Feuil1
S2 Table - Differentially expressed genes in lid KD and Sin3A KD ovaries
		lid KD							Sin3A KD
gene_ID	Flybase_record	log2FC	pvalue	fdr			gene_ID	Flybase_record	log2FC	pvalue	fdr
FBgn0031759	lid	-3.07126	1.18582e-143	1.0868e-139			FBgn0034999	CG3394	-4.22027	1.06382e-124	4.48559e-121
FBgn0036330	CG11263	-4.02388	8.07838e-126	2.46795e-122			FBgn0051262	CG31262	-3.58574	5.36014e-112	1.50674e-108
FBgn0265767	zyd	-2.39116	2.13999e-101	2.80186e-98			FBgn0020415	Idgf2	-2.49242	6.0027e-93	1.26552e-89
FBgn0036332	CG11261	-2.28914	6.92873e-66	5.77289e-63			FBgn0030666	CG12708	-4.09129	1.57055e-92	2.64889e-89
FBgn0029942	CG2059	-2.19611	5.04447e-61	3.85272e-58			FBgn0038734	CG11453	-3.93232	2.35984e-82	3.31675e-79
FBgn0031741	CG11034	-3.0166	2.49662e-59	1.76012e-56			FBgn0036205	CG14131	-3.17182	1.08042e-75	1.3016e-72
FBgn0039006	Cyp6d4	-2.45712	1.68924e-54	1.10585e-51			FBgn0042174	CR18854	-1.74445	2.48011e-64	2.61435e-61
FBgn0011761	dhd	-3.16397	2.3561e-50	1.3496e-47			FBgn0017448	CG2187	-2.72826	6.15935e-60	5.77131e-57
FBgn0028487	f-cup	-1.717	4.48437e-50	2.4176e-47			FBgn0263093	CR43361	-2.83792	4.08016e-57	3.4408e-54
FBgn0030373	CG12721	-2.75955	1.22568e-48	6.24075e-46			FBgn0027843	CAH2	-1.93187	2.16219e-53	1.65761e-50
FBgn0030189	CG2909	-2.37388	2.84908e-46	1.24342e-43			FBgn0032084	CG13101	-2.77027	1.6707e-52	1.17409e-49
FBgn0051217	modSP	-2.72014	3.998e-46	1.66553e-43			FBgn0011761	dhd	-3.17147	1.38542e-50	8.9871e-48
FBgn0010549	l(2)03659	-2.32086	5.2707e-45	2.10026e-42			FBgn0063491	GstE9	-2.13225	9.00899e-47	5.42663e-44
FBgn0031157	CG1503	-2.71962	2.05642e-44	7.85296e-42			FBgn0264385	CR43837	-1.80515	5.22975e-46	2.94017e-43
FBgn0030757	CG9902	-1.95057	4.1741e-43	1.53023e-40			FBgn0038098	CG7381	-2.48403	8.6896e-42	4.07108e-39
FBgn0037205	BoYb	-1.62051	1.33802e-41	4.71652e-39			FBgn0028516	ZnT35C	-1.47201	7.87924e-41	3.32228e-38
FBgn0030799	CG4872	-2.21149	1.86539e-37	6.33195e-35			FBgn0003285	rst	-2.36896	1.13786e-39	4.56933e-37
FBgn0032449	CG17036	-1.74204	1.27695e-36	4.17973e-34			FBgn0016054	phr6-4	-1.35329	3.76826e-37	1.44444e-34
FBgn0034270	PIG-A	-2.02219	2.62711e-36	8.02583e-34			FBgn0036824	CG3902	-1.67537	1.4954e-36	5.48291e-34
FBgn0030666	CG12708	-2.45592	3.98e-36	1.17667e-33			FBgn0259224	CG42324	-2.42973	3.96824e-35	1.33857e-32
FBgn0032084	CG13101	-2.24648	6.86072e-36	1.96495e-33			FBgn0034270	PIG-A	-1.94941	7.37398e-34	2.39172e-31
FBgn0034179	CG6805	-1.71865	1.81354e-34	5.0367e-32			FBgn0010039	GstD3	-1.75492	1.77393e-32	5.54059e-30
FBgn0029831	CG5966	-1.68772	2.77279e-34	7.47431e-32			FBgn0029866	CG3842	-1.67416	1.07257e-31	3.23036e-29
FBgn0038115	CG7966	-1.63516	2.75885e-33	7.22424e-31			FBgn0031894	CG4496	-1.93421	2.22136e-30	6.45956e-28
FBgn0264676	CR43961	-2.36168	7.97328e-33	2.02986e-30			FBgn0265810	CR44599	-1.82772	4.23555e-30	1.19061e-27
FBgn0039941	CG17167	-2.33789	3.56258e-32	8.8246e-30			FBgn0050046	CG30046	-2.34773	5.95455e-29	1.61983e-26
FBgn0037617	nom	-1.64978	4.40546e-32	1.06253e-29			FBgn0263607	l(3)72Dp	-1.40392	2.14188e-28	5.64451e-26
FBgn0003950	unc	-2.24721	8.29221e-31	1.94867e-28			FBgn0034406	Jheh3	-1.4773	5.73313e-28	1.46508e-25
FBgn0029710	CG3568	-2.22929	1.6595e-29	3.80233e-27			FBgn0000251	cad	-1.36522	4.2402e-27	1.05169e-24
FBgn0038734	CG11453	-2.17479	3.39931e-28	7.41778e-26			FBgn0260388	CG42514	-1.55943	9.96857e-26	2.40186e-23
FBgn0033051	Strica	-1.69755	6.51095e-28	1.38774e-25			FBgn0010549	l(2)03659	-1.71205	1.18008e-25	2.76434e-23
FBgn0035955	CG5194	-1.54553	2.56006e-27	5.33249e-25			FBgn0037203	slif	-1.02547	2.48761e-25	5.66973e-23
FBgn0051075	CG31075	-1.7192	3.56828e-26	7.1094e-24			FBgn0025739	pon	-1.5226	6.69959e-25	1.44866e-22
FBgn0031814	retm	-1.46184	1.84283e-25	3.44685e-23			FBgn0016034	mael	-0.927803	2.30169e-22	4.51399e-20
FBgn0030421	CG3812	-1.23071	2.6884e-25	4.92784e-23			FBgn0250785	vari	-1.4748	7.39036e-22	1.41643e-19
FBgn0040964	CG18661	-1.86308	3.81802e-25	6.72925e-23			FBgn0265203	CR44263	-2.03291	1.24833e-21	2.33937e-19
FBgn0020379	Rfx	-1.16497	3.12285e-23	5.30018e-21			FBgn0262524	ver	-1.40754	1.84494e-21	3.38226e-19
FBgn0035102	CG7049	-1.38352	3.69735e-23	6.16114e-21			FBgn0028369	kirre	-1.82691	5.42852e-20	9.74016e-18
FBgn0034706	CG11275	-1.6436	6.46118e-23	1.05744e-20			FBgn0029881	pigs	-1.46578	6.38845e-20	1.12237e-17
FBgn0015714	Cyp6a17	-1.44703	1.14328e-22	1.83828e-20			FBgn0022764	Sin3A	-1.12274	1.71727e-19	2.89635e-17
FBgn0264745	CR44003	-1.37603	2.38814e-22	3.77367e-20			FBgn0015714	Cyp6a17	-1.32882	2.13747e-19	3.53438e-17
FBgn0052243	CG32243	-1.73895	7.42087e-22	1.11495e-19			FBgn0032891	Oseg5	-1.27727	6.29844e-19	1.02144e-16
FBgn0261859	CG42788	-1.06776	3.1107e-21	4.59832e-19			FBgn0033232	CG12159	-0.84798	1.22057e-18	1.94209e-16
FBgn0036324	CG12520	-1.80233	1.5694e-20	2.24743e-18			FBgn0034706	CG11275	-1.45848	1.84875e-18	2.88714e-16
FBgn0038296	CG6752	-1.43035	4.08165e-19	5.58333e-17			FBgn0063923	Kaz1-ORFB	-1.74659	2.40858e-16	3.50199e-14
FBgn0028746	CG18508	-1.28068	4.03178e-19	5.58333e-17			FBgn0035517	CG1265	-1.04309	7.23828e-16	1.01734e-13
FBgn0047199	CG31517	-1.42144	4.55235e-19	6.13563e-17			FBgn0036821	CG3961	-1.43777	8.60901e-16	1.19016e-13
FBgn0023094	cyc	-1.4563	4.751e-19	6.31057e-17			FBgn0004396	CrebA	-1.33647	5.14187e-15	6.88275e-13
FBgn0032820	fbp	-1.44645	1.14462e-18	1.49864e-16			FBgn0033978	Cyp6a23	-1.14104	7.32646e-15	9.65375e-13
FBgn0038190	CG9926	-1.38358	1.74855e-18	2.25711e-16			FBgn0085212	CG34183	-1.0942	9.6886e-15	1.23794e-12
FBgn0035151	CG17129	-1.18415	1.98796e-18	2.5305e-16			FBgn0028523	CG5888	-1.49843	1.42231e-14	1.7902e-12
FBgn0260932	cuff	-1.38744	2.37706e-18	2.98435e-16			FBgn0013995	Calx	-0.793682	3.03111e-14	3.75902e-12
FBgn0050440	CG30440	-1.02175	4.41268e-18	5.39229e-16			FBgn0034262	swi2	-1.49872	3.94717e-14	4.82413e-12
FBgn0032382	Mal-B2	-1.06469	4.69673e-18	5.66388e-16			FBgn0036369	CG10089	-1.26164	6.10984e-14	7.36061e-12
FBgn0031313	CG5080	-1.77212	5.47024e-18	6.51101e-16			FBgn0010225	Gel	-0.930223	9.01485e-14	1.07074e-11
FBgn0037838	CG4089	-1.12505	1.95257e-17	2.29427e-15			FBgn0263492	CR43481	-1.32142	1.01394e-13	1.18758e-11
FBgn0037921	CG6808	-1.22659	1.98577e-17	2.30375e-15			FBgn0260435	CR42530	-1.57414	1.16446e-13	1.34519e-11
FBgn0038815	CG5466	-0.967065	2.51319e-17	2.87918e-15			FBgn0034126	jtb	-1.2522	1.26008e-13	1.43598e-11
FBgn0085245	CG34216	-1.23018	1.38999e-16	1.57275e-14			FBgn0036765	CG7408	-1.40218	1.41977e-13	1.59639e-11
FBgn0032343	CG6201	-1.01925	4.45983e-16	4.92462e-14			FBgn0033979	Cyp6a19	-0.818823	3.12172e-13	3.46388e-11
FBgn0001224	Hsp23	-1.47148	5.22516e-16	5.70102e-14			FBgn0034322	CG18536	-1.48092	3.85843e-13	4.22573e-11
FBgn0022702	Cht2	-1.43104	7.07649e-16	7.63012e-14			FBgn0035084	CG15861	-1.11016	6.71808e-13	7.26327e-11
FBgn0261393	alpha-Est5	-1.32118	1.68195e-15	1.77185e-13			FBgn0034729	CG10344	-0.888835	1.74694e-12	1.86481e-10
FBgn0011770	Gip	-0.926315	2.94674e-15	3.06896e-13			FBgn0025628	CG4199	-0.949852	1.91922e-12	2.0231e-10
FBgn0035641	CG5568	-0.988897	9.04001e-15	9.10458e-13			FBgn0036620	CG4842	-1.30626	2.41135e-12	2.51048e-10
FBgn0037583	CG9684	-1.07029	1.24383e-14	1.22577e-12			FBgn0050440	CG30440	-0.820614	3.28344e-12	3.37674e-10
FBgn0033917	SmydA-1	-0.943787	1.57306e-14	1.53373e-12			FBgn0030968	CG7322	-1.10113	5.10432e-12	5.12437e-10
FBgn0029137	Patsas	-1.50416	1.9442e-14	1.87564e-12			FBgn0003353	sei	-0.877268	5.09116e-12	5.12437e-10
FBgn0034262	swi2	-1.50962	2.73129e-14	2.55432e-12			FBgn0029723	Proc-R	-1.05042	1.19179e-11	1.16865e-09
FBgn0000346	comt	-1.32348	3.14038e-14	2.90723e-12			FBgn0031182	Cyp6t1	-1.0635	1.31301e-11	1.27272e-09
FBgn0029866	CG3842	-1.07624	3.26026e-14	2.98803e-12			FBgn0024194	rasp	-0.712126	1.39208e-11	1.33403e-09
FBgn0036843	Sfxn2	-0.927042	5.61472e-14	5.09495e-12			FBgn0037664	CG8420	-0.93134	2.15823e-11	2.02226e-09
FBgn0051320	HEATR2	-1.12003	9.19695e-14	8.26373e-12			FBgn0262987	CG43295	-1.06734	5.73141e-11	5.19709e-09
FBgn0029753	CG4198	-1.56199	1.28414e-13	1.13165e-11			FBgn0026263	bip1	-0.852292	6.42107e-11	5.69988e-09
FBgn0027865	Tsp96F	-0.926264	2.07532e-13	1.76114e-11			FBgn0030598	CG9503	-1.04891	8.18812e-11	7.19275e-09
FBgn0025739	pon	-1.07676	2.19197e-13	1.84307e-11			FBgn0033079	Fmo-2	-1.36823	1.11113e-10	9.65999e-09
FBgn0037186	CG11241	-1.39011	2.64651e-13	2.20502e-11			FBgn0039099	GILT2	-0.732763	4.46878e-10	3.84543e-08
FBgn0044020	Roc2	-0.969324	3.79158e-13	3.13062e-11			FBgn0029114	Tollo	-1.18271	4.81818e-10	4.10421e-08
FBgn0003210	rb	-0.795132	4.48689e-13	3.67164e-11			FBgn0029603	CG14053	-1.29368	6.44698e-10	5.38291e-08
FBgn0051373	CG31373	-1.14183	5.60545e-13	4.50649e-11			FBgn0034351	rswl	-0.654945	8.00512e-10	6.55409e-08
FBgn0014342	mia	-1.4118	1.52822e-12	1.1971e-10			FBgn0250907	Cht10	-1.29168	9.00262e-10	7.29991e-08
FBgn0010194	Wnt5	-0.996961	1.94614e-12	1.51156e-10			FBgn0038099	CG7091	-0.57243	1.01425e-09	8.14588e-08
FBgn0050046	CG30046	-1.46419	2.18359e-12	1.68173e-10			FBgn0031435	Elba2	-0.869873	1.04356e-09	8.30222e-08
FBgn0037696	GstZ1	-1.16417	2.95221e-12	2.25475e-10			FBgn0032034	Rcd4	-0.842253	1.70808e-09	1.33373e-07
FBgn0036501	CG7272	-1.14333	4.51104e-12	3.41684e-10			FBgn0031741	CG11034	-1.0845	2.09853e-09	1.62357e-07
FBgn0030883	CG7772	-1.16758	4.83739e-12	3.63399e-10			FBgn0024984	CG3457	-1.00106	2.42833e-09	1.86165e-07
FBgn0052187	CG32187	-1.42973	5.92019e-12	4.41127e-10			FBgn0034321	CG14502	-1.22928	3.16106e-09	2.33835e-07
FBgn0037661	Ada	-1.06137	7.96783e-12	5.88913e-10			FBgn0264979	CG4267	-0.822192	3.1353e-09	2.33835e-07
FBgn0052485	CG32485	-1.05216	8.19054e-12	5.98605e-10			FBgn0037617	nom	-0.813118	3.08553e-09	2.33835e-07
FBgn0036906	CG14102	-0.809629	8.22959e-12	5.98605e-10			FBgn0040529	COX7A	-0.603885	3.13689e-09	2.33835e-07
FBgn0040089	meso18E	-1.36853	8.50403e-12	6.13696e-10			FBgn0266347	nAChRalpha4	-1.04532	5.77613e-09	4.19914e-07
FBgn0039226	Ude	-1.2586	1.36293e-11	9.75881e-10			FBgn0041182	Tep2	-0.77147	5.96222e-09	4.29738e-07
FBgn0029881	pigs	-1.06517	2.05942e-11	1.45189e-09			FBgn0033233	Kdm4A	-0.682965	1.00746e-08	7.13943e-07
FBgn0052641	CG32641	-1.22479	2.37991e-11	1.66503e-09			FBgn0030187	Ipod	-1.20437	1.53328e-08	1.05985e-06
FBgn0260874	Ir76a	-1.09114	2.73567e-11	1.89943e-09			FBgn0031948	CG7149	-1.04299	1.63205e-08	1.11895e-06
FBgn0050414	CG30414	-1.21534	3.13016e-11	2.14089e-09			FBgn0031645	CG3036	-0.840618	2.04948e-08	1.38266e-06
FBgn0001987	Gli	-0.96596	3.58909e-11	2.43659e-09			FBgn0034046	tun	-0.55626	2.04103e-08	1.38266e-06
FBgn0035833	CG7565	-0.80887	4.12367e-11	2.77893e-09			FBgn0002736	mago	-0.573172	2.58259e-08	1.70148e-06
FBgn0033257	sand	-1.38234	5.65886e-11	3.78566e-09			FBgn0039914	mav	-0.793415	2.6809e-08	1.75256e-06
FBgn0034117	CG7997	-0.763632	5.86364e-11	3.89422e-09			FBgn0039251	Trf4-2	-0.70113	2.87117e-08	1.8625e-06
FBgn0033903	CG8323	-1.11317	7.95736e-11	5.20923e-09			FBgn0058006	CG40006	-0.795826	3.00604e-08	1.93511e-06
FBgn0036764	CG5535	-0.754557	8.87738e-11	5.7703e-09			FBgn0031434	insv	-0.68281	5.73308e-08	3.63512e-06
FBgn0266619	CR45126	-1.29118	1.32027e-10	8.52133e-09			FBgn0261016	clos	-0.813391	7.24008e-08	4.55639e-06
FBgn0034321	CG14502	-1.32689	1.63528e-10	1.04807e-08			FBgn0041629	Hexo2	-0.852524	9.62077e-08	6.00977e-06
FBgn0037031	CG11456	-0.736356	2.42443e-10	1.53241e-08			FBgn0036857	CG9629	-1.09354	1.27163e-07	7.8275e-06
FBgn0026315	Ugt35a	-0.89583	2.8649e-10	1.79841e-08			FBgn0058298	CG40298	-1.08964	1.32942e-07	8.12392e-06
FBgn0037999	CG4860	-0.914685	2.88961e-10	1.80158e-08			FBgn0051999	CG31999	-1.01188	1.68228e-07	1.02062e-05
FBgn0037717	CG8301	-0.726146	2.97528e-10	1.84246e-08			FBgn0039094	CG10184	-0.849473	1.89395e-07	1.13274e-05
FBgn0026263	bip1	-0.81637	3.82236e-10	2.35114e-08			FBgn0031263	Tspo	-0.81855	1.9504e-07	1.15829e-05
FBgn0031961	CG7102	-1.24125	3.91519e-10	2.39218e-08			FBgn0262509	nrm	-0.961276	2.34236e-07	1.37491e-05
FBgn0031488	CG17265	-1.05963	5.30666e-10	3.2209e-08			FBgn0037186	CG11241	-0.978093	2.48415e-07	1.44475e-05
FBgn0014395	tilB	-1.31947	5.84789e-10	3.52604e-08			FBgn0264822	CR44030	-1.0195	2.95024e-07	1.70406e-05
FBgn0051119	HDAC11	-1.20534	6.73528e-10	4.03456e-08			FBgn0069969	CG40498	-1.06236	3.4486e-07	1.96501e-05
FBgn0003087	pim	-0.862483	7.24663e-10	4.28486e-08			FBgn0040260	Ugt36Bc	-0.875322	4.38133e-07	2.45001e-05
FBgn0038243	CG8066	-0.854997	1.03909e-09	6.10465e-08			FBgn0266319	CR44984	-1.07373	4.51011e-07	2.50222e-05
FBgn0037819	CG14688	-0.721363	1.05477e-09	6.15729e-08			FBgn0038803	CG5191	-0.64959	4.672e-07	2.5751e-05
FBgn0015558	tty	-1.29659	1.13829e-09	6.60279e-08			FBgn0040823	dpr6	-0.70335	6.85967e-07	3.7321e-05
FBgn0035904	GstO3	-1.15285	1.29508e-09	7.46505e-08			FBgn0035999	CG3552	-0.653419	7.5137e-07	4.06173e-05
FBgn0037960	mthl5	-1.03387	1.39179e-09	7.97237e-08			FBgn0037578	CG9601	-0.652511	8.02014e-07	4.30789e-05
FBgn0031419	CG15390	-0.836755	1.4951e-09	8.51093e-08			FBgn0036294	CG10654	-0.73282	8.44251e-07	4.50606e-05
FBgn0040551	CG11686	-1.04424	1.64443e-09	9.30324e-08			FBgn0032645	CG15142	-0.954349	1.0705e-06	5.67768e-05
FBgn0264561	Glg1	-0.644574	1.77677e-09	9.99027e-08			FBgn0261794	kcc	-0.578406	1.11751e-06	5.88999e-05
FBgn0036205	CG14131	-1.02767	1.85407e-09	1.03613e-07			FBgn0050005	GstT2	-0.655386	1.33118e-06	6.84505e-05
FBgn0029588	CG14798	-1.09678	2.18202e-09	1.21201e-07			FBgn0000246	c(3)G	-0.589532	1.36189e-06	6.9605e-05
FBgn0030968	CG7322	-0.949729	2.5044e-09	1.3827e-07			FBgn0031117	GstT3	-0.627341	1.64741e-06	8.3189e-05
FBgn0030347	CG15739	-1.24018	2.75937e-09	1.51435e-07			FBgn0031031	CG14218	-0.9281	1.72917e-06	8.62847e-05
FBgn0030357	Sclp	-1.01225	3.06336e-09	1.67117e-07			FBgn0035151	CG17129	-0.641453	1.91116e-06	9.48048e-05
FBgn0034322	CG18536	-1.21105	3.49526e-09	1.89551e-07			FBgn0039938	Sox102F	-0.874062	2.32539e-06	0.000114012
FBgn0030187	Ipod	-1.23857	5.95425e-09	3.15437e-07			FBgn0020908	Scp1	-0.977109	2.6429e-06	0.000128314
FBgn0030745	CG4239	-0.844891	6.13023e-09	3.22894e-07			FBgn0026593	CG5707	-0.843891	2.64752e-06	0.000128314
FBgn0039525	CG5646	-1.21554	7.03862e-09	3.68622e-07			FBgn0038331	Ccm3	-0.515059	2.67438e-06	0.000128875
FBgn0037092	M6	-0.963899	7.51661e-09	3.89988e-07			FBgn0035186	CG13912	-0.987372	3.10634e-06	0.000147167
FBgn0002778	mnd	-0.806747	9.71642e-09	5.00286e-07			FBgn0050000	GstT1	-0.523767	3.10031e-06	0.000147167
FBgn0031530	pgant2	-1.14441	9.96155e-09	5.10042e-07			FBgn0032249	TBC1D16	-0.702345	3.35169e-06	0.000156269
FBgn0264494	CG17646	-0.920558	1.04735e-08	5.33273e-07			FBgn0031814	retm	-0.64624	3.35406e-06	0.000156269
FBgn0034371	SP2637	-0.611329	1.32662e-08	6.71739e-07			FBgn0265362	CG44303	-0.871582	3.65757e-06	0.000169474
FBgn0030457	CG12096	-0.894159	1.59239e-08	7.975e-07			FBgn0001987	Gli	-0.666248	4.66391e-06	0.000213754
FBgn0035356	CG16986	-0.901983	1.61266e-08	8.03261e-07			FBgn0063492	GstE8	-0.727191	4.75143e-06	0.000216588
FBgn0031031	CG14218	-1.09423	1.62209e-08	8.03592e-07			FBgn0266982	CR45433	-0.963777	5.91951e-06	0.000262733
FBgn0036689	CG7730	-0.697804	1.72512e-08	8.5004e-07			FBgn0046776	CR14033	-0.708235	8.32495e-06	0.000358886
FBgn0040259	Ugt86Da	-0.647528	1.88441e-08	9.23562e-07			FBgn0003205	Ras85D	-0.466433	8.34123e-06	0.000358886
FBgn0024179	wit	-0.913095	2.01988e-08	9.84693e-07			FBgn0032775	CG17544	-0.79104	8.45856e-06	0.000362086
FBgn0051262	CG31262	-0.861913	2.32943e-08	1.12364e-06			FBgn0040262	Ugt36Ba	-0.829701	1.03364e-05	0.000433665
FBgn0032452	CG15484	-1.02952	2.48239e-08	1.19116e-06			FBgn0035082	CG2811	-0.506372	1.10825e-05	0.000460387
FBgn0264744	CG44002	-0.841504	2.52742e-08	1.20645e-06			FBgn0263746	CR43671	-0.922656	1.16519e-05	0.000481669
FBgn0035957	CG5144	-1.02272	2.87254e-08	1.35705e-06			FBgn0028400	Syt4	-0.69069	1.18374e-05	0.000486949
FBgn0036463	Reck	-1.15729	3.73411e-08	1.75503e-06			FBgn0028499	CG7985	-0.732877	1.42555e-05	0.000580757
FBgn0029648	CG3603	-0.745846	4.07928e-08	1.90748e-06			FBgn0031032	CG14204	-0.770914	1.43912e-05	0.000583466
FBgn0052512	CG32512	-0.601698	4.21285e-08	1.95994e-06			FBgn0029975	spidey	-0.490026	1.63596e-05	0.000656954
FBgn0027070	CG17322	-0.749283	4.28255e-08	1.9823e-06			FBgn0266096	CR44833	-0.855167	1.70739e-05	0.000679172
FBgn0041182	Tep2	-0.724257	4.62759e-08	2.12059e-06			FBgn0038047	CG5245	-0.618797	1.74525e-05	0.000688923
FBgn0039250	Mink	-0.639282	5.94885e-08	2.69907e-06			FBgn0001224	Hsp23	-0.77633	1.79356e-05	0.000697057
FBgn0039098	GILT3	-0.701326	6.00044e-08	2.70907e-06			FBgn0027865	Tsp96F	-0.540197	1.79368e-05	0.000697057
FBgn0035167	Gr61a	-1.14979	6.74307e-08	3.02942e-06			FBgn0033258	CG8712	-0.47306	1.80868e-05	0.000699662
FBgn0031245	CG3625	-0.971262	7.57183e-08	3.38516e-06			FBgn0028743	Dhit	-0.752833	2.00151e-05	0.000767217
FBgn0033274	CG14757	-1.09087	7.70002e-08	3.39282e-06			FBgn0032620	CG12288	-0.553131	2.02463e-05	0.000772568
FBgn0037623	CG9801	-0.697415	7.6707e-08	3.39282e-06			FBgn0036927	Gabat	-0.428105	2.16721e-05	0.000812271
FBgn0031484	CG3165	-0.679514	7.67354e-08	3.39282e-06			FBgn0033744	Dh44-R2	-0.682963	2.31988e-05	0.000861829
FBgn0038047	CG5245	-0.775122	7.74032e-08	3.39426e-06			FBgn0035243	CG13926	-0.527273	2.74467e-05	0.000993384
FBgn0031678	CG31918	-0.831906	7.94329e-08	3.46668e-06			FBgn0036152	CG6175	-0.498798	2.73522e-05	0.000993384
FBgn0031968	CG7231	-0.642168	8.07932e-08	3.50934e-06			FBgn0263219	Dscam4	4.26576	1.53958e-126	1.29833e-122
FBgn0037654	CG11983	-1.06673	8.28363e-08	3.58111e-06			FBgn0036670	CG13029	2.83425	1.1921e-44	6.28312e-42
FBgn0028504	CG12182	-0.669013	8.84e-08	3.80369e-06			FBgn0034839	CG13540	2.89163	3.43687e-42	1.70489e-39
FBgn0036777	CG7341	-0.676411	1.15479e-07	4.92265e-06			FBgn0003009	ord	2.82783	5.85267e-41	2.59766e-38
FBgn0036333	MICAL-like	-0.605086	1.26578e-07	5.37076e-06			FBgn0034838	CG12782	2.60654	3.32563e-35	1.16854e-32
FBgn0033174	CG11125	-0.744251	1.53944e-07	6.47199e-06			FBgn0030716	CG9170	1.50785	4.93677e-25	1.09557e-22
FBgn0030749	AnxB11	-0.616735	1.74146e-07	7.25478e-06			FBgn0052187	CG32187	2.04105	7.35736e-25	1.55111e-22
FBgn0023531	CG32809	-0.857844	1.76805e-07	7.3322e-06			FBgn0038012	CG10013	2.00959	1.55488e-24	3.19813e-22
FBgn0262987	CG43295	-0.845158	1.90621e-07	7.86957e-06			FBgn0267728	otk2	2.0213	1.55502e-22	3.12226e-20
FBgn0031227	CG3709	-0.766059	2.02202e-07	8.31025e-06			FBgn0262534	CG43088	1.82971	1.53994e-19	2.65027e-17
FBgn0042174	CR18854	-0.529738	2.27483e-07	9.3075e-06			FBgn0267967	corolla	1.44842	3.13349e-18	4.8045e-16
FBgn0010039	GstD3	-0.760555	2.4829e-07	1.01137e-05			FBgn0036196	CG11658	1.20258	3.60443e-17	5.36817e-15
FBgn0035770	pst	-0.596113	2.5394e-07	1.0298e-05			FBgn0034312	CG10916	1.27769	3.62843e-17	5.36817e-15
FBgn0037215	beta-Man	-0.499058	3.24382e-07	1.30393e-05			FBgn0032899	CG9338	1.27676	4.26618e-16	6.09774e-14
FBgn0037203	slif	-0.500015	3.72111e-07	1.47636e-05			FBgn0052364	tut	1.64735	2.52797e-15	3.43845e-13
FBgn0038381	EndoU	-0.533627	3.99331e-07	1.57076e-05			FBgn0085370	Pde11	0.790235	9.18801e-15	1.19204e-12
FBgn0026570	CG5704	-0.687154	4.22625e-07	1.65528e-05			FBgn0014342	mia	1.31882	6.68485e-12	6.63216e-10
FBgn0030876	CG6762	-1.01981	4.43064e-07	1.72795e-05			FBgn0039941	CG17167	1.29442	1.58481e-11	1.50165e-09
FBgn0265362	CG44303	-0.948912	4.63887e-07	1.80149e-05			FBgn0085638	CG41378	1.13276	2.51285e-11	2.32866e-09
FBgn0263746	CR43671	-1.05501	5.30228e-07	2.04182e-05			FBgn0262169	magu	0.675506	3.20187e-11	2.93493e-09
FBgn0033234	MFS12	-0.697074	6.29037e-07	2.41218e-05			FBgn0031999	CG8419	1.36819	6.11487e-11	5.48582e-09
FBgn0034523	Nnf1a	-0.820341	6.64311e-07	2.53684e-05			FBgn0037229	CG9766	1.2061	5.41801e-10	4.56901e-08
FBgn0038016	MBD-R2	-0.716337	6.7055e-07	2.55004e-05			FBgn0029588	CG14798	1.10209	6.62604e-10	5.47817e-08
FBgn0040321	GNBP3	-1.05452	6.83835e-07	2.58981e-05			FBgn0284435	tyn	0.930764	1.5884e-09	1.25187e-07
FBgn0033079	Fmo-2	-1.04823	7.43694e-07	2.80409e-05			FBgn0033521	CG12896	1.14951	3.85814e-09	2.82919e-07
FBgn0034312	CG10916	-0.780351	7.46533e-07	2.80409e-05			FBgn0040001	FASN3	1.21907	9.85594e-09	7.04366e-07
FBgn0040778	CG17977	-0.699955	7.69762e-07	2.87954e-05			FBgn0026255	clumsy	1.18782	1.18797e-08	8.34849e-07
FBgn0086909	CG31751	-0.801773	8.31495e-07	3.09783e-05			FBgn0039124	tbrd-1	1.20999	1.34366e-08	9.3645e-07
FBgn0260027	CG42495	-0.968787	8.35081e-07	3.09859e-05			FBgn0283427	FASN1	0.869758	2.29589e-08	1.52451e-06
FBgn0030598	CG9503	-0.790479	8.50989e-07	3.14489e-05			FBgn0050401	dany	1.11817	2.28394e-08	1.52451e-06
FBgn0031998	SLC5A11	-0.729067	9.82157e-07	3.61505e-05			FBgn0263705	Myo10A	0.983155	3.44627e-08	2.2017e-06
FBgn0031589	CG3714	-0.522241	1.01077e-06	3.70549e-05			FBgn0025676	CkIIalpha-i3	0.676931	1.26208e-07	7.82581e-06
FBgn0033205	CG2064	-0.786717	1.03822e-06	3.79095e-05			FBgn0039927	CG11155	0.902035	1.71092e-07	1.03058e-05
FBgn0037581	CG7352	-0.875356	1.07708e-06	3.91725e-05			FBgn0037623	CG9801	0.664033	2.34776e-07	1.37491e-05
FBgn0028468	rtet	-0.672363	1.42956e-06	5.15824e-05			FBgn0031157	CG1503	0.930026	3.28553e-07	1.88482e-05
FBgn0015569	alpha-Est10	-0.839216	1.44162e-06	5.18136e-05			FBgn0004895	FoxL1	1.07572	4.26926e-07	2.41629e-05
FBgn0031117	GstT3	-0.629882	1.47711e-06	5.28819e-05			FBgn0266710	hog	0.83815	4.38696e-07	2.45001e-05
FBgn0265761	CR44568	-0.910889	1.88473e-06	6.72122e-05			FBgn0000038	nAChRbeta1	1.04459	6.48047e-07	3.54869e-05
FBgn0030668	CG8128	-0.694384	1.9173e-06	6.81089e-05			FBgn0039118	CG10208	0.809951	1.1956e-06	6.26242e-05
FBgn0050005	GstT2	-0.643825	2.00869e-06	7.10798e-05			FBgn0033458	CG18446	0.58309	1.2754e-06	6.63919e-05
FBgn0034032	CG8195	-0.540871	2.04786e-06	7.21872e-05			FBgn0033520	Prx2540-1	0.743751	1.28654e-06	6.65608e-05
FBgn0030925	Hayan	-0.982659	2.14904e-06	7.54636e-05			FBgn0031689	Cyp28d1	0.800534	1.58354e-06	8.04455e-05
FBgn0037000	ZnT77C	-0.674677	2.26388e-06	7.88915e-05			FBgn0032729	L2HGDH	0.523201	1.71762e-06	8.62186e-05
FBgn0004108	Nrt	-0.696437	2.36069e-06	8.19535e-05			FBgn0037717	CG8301	0.5441	1.93601e-06	9.54758e-05
FBgn0032249	TBC1D16	-0.711541	2.41745e-06	8.36073e-05			FBgn0033205	CG2064	0.737497	3.05776e-06	0.000146512
FBgn0259224	CG42324	-0.895948	2.45097e-06	8.44478e-05			FBgn0027621	Pfrx	0.720027	3.24944e-06	0.000153087
FBgn0033233	Kdm4A	-0.560539	2.53352e-06	8.69653e-05			FBgn0050460	CG30460	0.629444	3.81072e-06	0.000175605
FBgn0262902	CR43257	-0.957284	2.6147e-06	8.9417e-05			FBgn0035094	CG9380	0.938446	4.80587e-06	0.000217892
FBgn0038012	CG10013	-0.943712	2.76514e-06	9.36469e-05			FBgn0051793	CG31793	0.657556	4.93423e-06	0.000222515
FBgn0039094	CG10184	-0.762082	2.76905e-06	9.36469e-05			FBgn0025885	Inos	0.615213	5.49608e-06	0.000246534
FBgn0033875	CG6357	-0.829611	2.97223e-06	9.9782e-05			FBgn0037326	CG14669	0.840982	5.58056e-06	0.000248999
FBgn0011660	Pms2	-0.619163	4.00724e-06	0.000132586			FBgn0032719	CG17321	0.739617	6.03129e-06	0.000266293
FBgn0023540	CG3630	-0.775088	4.37614e-06	0.000144271			FBgn0037606	CG8032	0.480372	6.09704e-06	0.000267794
FBgn0040260	Ugt36Bc	-0.792091	4.55e-06	0.000149465			FBgn0026417	Hus1-like	0.618358	6.45765e-06	0.000282162
FBgn0032744	Ttc19	-0.766604	4.63098e-06	0.000151582			FBgn0001085	fz	0.602084	6.78433e-06	0.000294909
FBgn0034399	CG15083	-0.689141	4.71465e-06	0.000153771			FBgn0267347	squ	0.601958	8.58388e-06	0.000365595
FBgn0031161	CG15445	-0.559749	5.15919e-06	0.000166493			FBgn0033257	sand	0.925054	8.99105e-06	0.000381013
FBgn0034569	dgt3	-0.510078	5.1589e-06	0.000166493			FBgn0003071	Pfk	0.575851	9.36926e-06	0.000395055
FBgn0031011	CG8034	-0.560518	5.4371e-06	0.000174846			FBgn0261041	stj	0.813426	1.06998e-05	0.000446692
FBgn0027499	wde	-0.47015	5.50983e-06	0.000176565			FBgn0051676	CG31676	0.892636	1.4186e-05	0.000580729
FBgn0053170	CG33170	-0.705653	5.85452e-06	0.000185663			FBgn0038296	CG6752	0.665425	1.55614e-05	0.000627892
FBgn0000152	Axs	-0.603571	5.84177e-06	0.000185663			FBgn0022709	Adk1	0.559818	1.64739e-05	0.00065841
FBgn0017448	CG2187	-0.750957	5.89933e-06	0.000186439			FBgn0032161	CG4594	0.574323	1.74958e-05	0.000688923
FBgn0024222	IKKbeta	-0.533345	6.14638e-06	0.000193579			FBgn0023535	arg	0.902795	1.75641e-05	0.000688923
FBgn0011642	Zyx	-0.668573	6.46892e-06	0.00020304			FBgn0033246	ACC	0.51388	1.97977e-05	0.000762347
FBgn0034928	CG13562	-0.957682	6.70891e-06	0.000209854			FBgn0017482	T3dh	0.785011	2.08107e-05	0.000790526
FBgn0025702	Srpk79D	-0.907615	6.96085e-06	0.000216994			FBgn0014417	CG13397	0.409986	2.10264e-05	0.000795138
FBgn0032210	CYLD	-0.602284	8.32836e-06	0.00025787			FBgn0031703	CG12512	0.553062	2.1455e-05	0.000807725
FBgn0035160	hng3	-0.752326	8.55353e-06	0.000263064			FBgn0264816	koko	0.439067	2.27784e-05	0.000849958
FBgn0040384	CG32795	-0.521692	8.88777e-06	0.000272429			FBgn0037742	Rpt3R	0.900832	2.34177e-05	0.000866147
FBgn0030683	CG8239	-0.547976	1.16453e-05	0.000353408			FBgn0033815	CG4676	0.883046	2.38995e-05	0.000880108
FBgn0038704	CG5316	-0.567445	1.1881e-05	0.00035937			FBgn0085339	CG34310	0.713424	2.46156e-05	0.000902538
FBgn0261794	kcc	-0.517078	1.31408e-05	0.000396169			FBgn0263665	CR43656	0.673409	2.72325e-05	0.000993384
FBgn0267967	corolla	-0.746813	1.40208e-05	0.000419936
FBgn0034985	CG3328	-0.908847	1.42152e-05	0.000422995
FBgn0058160	CG40160	-0.557389	1.4449e-05	0.000428561
FBgn0263001	CR43309	-0.914086	1.55092e-05	0.000458521
FBgn0035264	Oseg4	-0.832411	1.5797e-05	0.000465529
FBgn0030467	CG1764	-0.608686	1.68296e-05	0.00049437
FBgn0031224	CG11454	-0.651104	1.79206e-05	0.000523065
FBgn0261363	PPO3	-0.908642	1.86684e-05	0.000543162
FBgn0036765	CG7408	-0.804363	1.91983e-05	0.00055681
FBgn0038966	pinta	-0.600237	1.92597e-05	0.000556831
FBgn0264979	CG4267	-0.592144	1.94896e-05	0.000561706
FBgn0031974	CG12560	-0.646885	2.09951e-05	0.000599439
FBgn0030349	CG10353	-0.511031	2.25624e-05	0.000642187
FBgn0046685	Wsck	-0.554038	2.39484e-05	0.000679527
FBgn0036196	CG11658	-0.615745	2.51099e-05	0.0007081
FBgn0002932	neur	-0.521505	2.54766e-05	0.000716235
FBgn0038490	CG5285	-0.620279	2.58734e-05	0.000725166
FBgn0027535	botv	-0.563317	2.64416e-05	0.000738832
FBgn0011676	Nos	-0.882868	2.73197e-05	0.00076105
FBgn0052109	CG32109	-0.663184	2.96238e-05	0.000820248
FBgn0266211	CR44906	-0.84417	3.07723e-05	0.000849482
FBgn0032079	CG31886	-0.765723	3.20995e-05	0.000878184
FBgn0086898	dgo	-0.648839	3.30153e-05	0.000900552
FBgn0036331	CG14117	-0.741999	3.32308e-05	0.000902153
FBgn0033715	CG8490	-0.565824	3.39312e-05	0.000917344
FBgn0034578	CG15653	-0.674158	3.52272e-05	0.00094958
FBgn0033261	udd	-0.564048	3.63737e-05	0.00097761
FBgn0085212	CG34183	-0.580203	3.67584e-05	0.000985059
FBgn0030716	CG9170	3.51544	2.72611e-133	1.24924e-129
FBgn0003710	tipE	4.51536	2.28189e-119	5.22837e-116
FBgn0040370	CG13375	3.94271	2.25016e-117	4.12453e-114
FBgn0063499	GstE10	4.38523	1.28631e-105	1.96485e-102
FBgn0263219	Dscam4	3.3839	1.29418e-79	1.48265e-76
FBgn0063491	GstE9	2.37209	5.43428e-74	5.53391e-71
FBgn0262509	nrm	3.2699	5.1925e-72	4.75893e-69
FBgn0000246	c(3)G	1.80256	7.59694e-51	4.64173e-48
FBgn0052773	CR32773	2.91154	2.20697e-48	1.06457e-45
FBgn0033744	Dh44-R2	2.21229	3.40787e-47	1.56165e-44
FBgn0004034	y	2.36566	1.46487e-36	4.6295e-34
FBgn0039129	RpS19b	2.25634	4.44758e-29	9.94196e-27
FBgn0052625	CG32625	1.5064	1.74911e-26	3.56236e-24
FBgn0003965	v	2.21373	8.00915e-26	1.56178e-23
FBgn0028400	Syt4	1.60414	8.4464e-26	1.61273e-23
FBgn0035086	CG12851	2.2074	3.06374e-25	5.50573e-23
FBgn0014417	CG13397	0.979906	2.33962e-24	4.04577e-22
FBgn0052373	CG32373	1.65821	3.7893e-22	5.88627e-20
FBgn0039883	RhoGAP100F	1.78355	4.13717e-22	6.31952e-20
FBgn0052816	CG32816	1.34949	3.28649e-21	4.78105e-19
FBgn0036369	CG10089	1.43829	3.96876e-19	5.58333e-17
FBgn0035083	Tina-1	0.979052	3.91134e-18	4.84425e-16
FBgn0031645	CG3036	1.20681	3.21339e-16	3.59155e-14
FBgn0028743	Dhit	1.40056	1.34906e-15	1.43769e-13
FBgn0264439	CR43857	1.44206	3.79578e-15	3.9088e-13
FBgn0029723	Proc-R	1.16468	8.97828e-15	9.10458e-13
FBgn0036368	CG10738	1.12953	1.0582e-14	1.05418e-12
FBgn0267733	CR46064	1.30463	2.70472e-14	2.55432e-12
FBgn0266258	CR44953	1.61735	2.6996e-14	2.55432e-12
FBgn0038204	CG14357	1.45025	1.16619e-13	1.03768e-11
FBgn0039900	Syt7	1.57434	1.35637e-13	1.18392e-11
FBgn0031275	GABA-B-R3	1.56926	1.5466e-13	1.33722e-11
FBgn0039118	CG10208	1.22591	1.69769e-13	1.45415e-11
FBgn0267347	squ	0.977796	4.7452e-13	3.84865e-11
FBgn0003866	tsh	1.33448	7.37974e-13	5.88133e-11
FBgn0033458	CG18446	0.859537	9.17611e-13	7.24992e-11
FBgn0050403	CG30403	0.832878	1.54643e-11	1.09869e-09
FBgn0032645	CG15142	1.25686	2.81731e-11	1.9414e-09
FBgn0264385	CR43837	0.806307	7.48036e-11	4.93219e-09
FBgn0038038	CG5167	0.860091	2.30083e-10	1.46438e-08
FBgn0263093	CR43361	0.989683	7.15714e-10	4.25943e-08
FBgn0284435	tyn	0.909357	3.66732e-09	1.97712e-07
FBgn0259229	CG42329	0.995776	4.20938e-09	2.25608e-07
FBgn0035317	Oseg2	1.20357	4.81532e-09	2.56584e-07
FBgn0030723	dpr18	1.20751	7.53168e-09	3.89988e-07
FBgn0266005	CR44779	0.919394	1.39694e-08	7.03457e-07
FBgn0283427	FASN1	0.869713	2.29662e-08	1.11368e-06
FBgn0037902	CG5281	1.01451	2.83301e-08	1.34531e-06
FBgn0261266	zuc	0.591003	4.50533e-08	2.07494e-06
FBgn0040001	FASN3	1.1585	5.08147e-08	2.317e-06
FBgn0039341	CG5112	0.527766	9.82841e-08	4.20922e-06
FBgn0039938	Sox102F	0.968393	1.33721e-07	5.64769e-06
FBgn0051997	CG31997	1.08525	1.72202e-07	7.20654e-06
FBgn0042696	NfI	1.08172	2.65222e-07	1.07082e-05
FBgn0263617	CR43626	1.04361	3.50468e-07	1.40264e-05
FBgn0023535	arg	1.0714	3.5686e-07	1.42201e-05
FBgn0039543	CG12428	0.511813	3.7934e-07	1.49856e-05
FBgn0263660	CR43651	0.944758	5.00784e-07	1.93657e-05
FBgn0033246	ACC	0.583067	1.27479e-06	4.61798e-05
FBgn0265168	CR44237	0.757436	2.18199e-06	7.6328e-05
FBgn0039927	CG11155	0.810403	2.6413e-06	8.99906e-05
FBgn0260745	mfas	0.7331	2.88049e-06	9.70576e-05
FBgn0260812	inaF-D	0.948387	3.51016e-06	0.000117411
FBgn0027611	LManII	0.787676	3.80245e-06	0.000126725
FBgn0002905	mus308	0.631177	3.92772e-06	0.000130426
FBgn0004047	Yp3	0.860556	4.74725e-06	0.000154286
FBgn0025629	CG4045	0.614283	5.64163e-06	0.000180159
FBgn0264265	CR43765	0.894728	7.33121e-06	0.000227764
FBgn0004895	FoxL1	0.947458	8.43477e-06	0.000260285
FBgn0031703	CG12512	0.577097	9.14233e-06	0.000279298
FBgn0041581	AttB	0.940327	9.61681e-06	0.000292817
FBgn0025382	Rab27	0.84552	1.32449e-05	0.000397998
FBgn0030583	CG14410	0.571349	1.41418e-05	0.000422181
FBgn0263916	Ent2	0.540778	1.77775e-05	0.000520545
FBgn0030660	CG8097	0.479186	1.96231e-05	0.000563779
FBgn0016926	Pino	0.572197	2.06856e-05	0.000592449
FBgn0267001	Ten-a	0.800767	2.41775e-05	0.000683909
FBgn0037577	CG7443	0.826078	2.84406e-05	0.000789873
FBgn0026361	Sep5	0.585796	3.18744e-05	0.000877265
FBgn0085370	Pde11	0.424361	3.2067e-05	0.000878184
FBgn0052702	Cubn	0.563582	3.32709e-05	0.000902153
