# Supplementary material for: The Lid/KDM5 histone demethylase complex activates a critical effector of the oocyte-to-zygote transition
Source: PLoS Genet. 2020 Mar 5;16(3):e1008543. doi: 10.1371/journal.pgen.1008543 (PMC7058283; doi:10.1371/journal.pgen.1008543)
Supplement: S3 Table — (XLSX) [file pgen.1008543.s011.xlsx]

## Sheet: Feuil1
S3 Table - Quantitative analysis of H3K4me3 differential enrichment in Control vs lid KD ovarian ChIP-Seq.
chromosome	start	end	Conc_WT	Conc_LidKD	Fold	p.value	FDR	Annotation	Detailed Annotation	Distance to TSS	Nearest PromoterID
chr2R	13409200	13409700	8.65	1.29	-7.35	4.8e-53	1.41e-49	TTS (FBgn0267026)	exon (NM_165983, exon 2 of 4)	437	FBgn0033836|FBtr0087716
chr2R	5108648	5109148	10.01	6.75	-3.26	2.1e-14	8.05e-12	Intergenic	NOMAD_I-int|LTR|Gypsy	13349	FBgn0026238|FBtr0309848
chrX	5312452	5312952	11.66	8.54	-3.11	5.62e-62	2.48e-58	promoter-TSS (FBgn0029752)	promoter-TSS (NM_131985)	349	FBgn0011761|FBtr0070749
chr2R	5106392	5106892	9.02	6.14	-2.89	2.69e-09	2.97e-07	Intergenic	FW2_DM|LINE|Jockey	14758	FBgn0033005|FBtr0111280
chr3R	10957690	10958190	9.47	6.85	-2.62	2.76e-13	8.13e-11	Intergenic	CpG	7657	FBgn0037857|FBtr0082326
chr2R	5105620	5106120	10.35	8.1	-2.25	8.3e-28	8.15e-25	Intergenic	NINJA_I-int|LTR|Pao	13986	FBgn0033005|FBtr0111280
chr2L	20292285	20292785	9.44	7.36	-2.08	3.58e-14	1.27e-11	Intergenic	(CA)n|Simple_repeat|Simple_repeat	-2157	FBgn0040996|FBtr0081351
chr3L	18685896	18686396	10.01	7.94	-2.07	8.83e-13	2.36e-10	exon (FBgn0036806, exon 1 of 2)	exon (NM_140795, exon 1 of 2)	173	FBgn0036806|FBtr0345812
chr3L	13006940	13007440	10.57	9.1	-1.48	1.69e-09	1.99e-07	exon (FBgn0036330, exon 1 of 1)	exon (NM_001169964, exon 2 of 2)	374	FBgn0036330|FBtr0075873
chr2R	7681134	7681634	10.71	9.34	-1.38	1.97e-07	1.08e-05	promoter-TSS (FBgn0033212)	promoter-TSS (NM_001169605)	-334	FBgn0033212|FBtr0300780
chr3R	31196793	31197293	8.9	7.59	-1.3	1.03e-08	9.3e-07	exon (FBgn0039827, exon 1 of 12)	exon (NM_143592, exon 1 of 12)	128	FBgn0039827|FBtr0085755
chrX	12072279	12072779	10.45	9.3	-1.15	3.92e-08	2.86e-06	exon (FBgn0030373, exon 1 of 1)	exon (NM_132556, exon 1 of 1)	289	FBgn0030373|FBtr0073637
chr2L	17990861	17991361	9.1	7.95	-1.15	9.9e-07	4.1e-05	exon (FBgn0051742, exon 1 of 1)	exon (NM_165234, exon 1 of 1)	694	FBgn0051742|FBtr0081025
chr2L	7791670	7792170	9.08	7.94	-1.14	2.3e-08	1.8e-06	intron (FBgn0025687, intron 7 of 7)	CpG	-1363	FBgn0031948|FBtr0079496
chr3R	29925218	29925718	8.81	7.69	-1.12	4.83e-07	2.26e-05	promoter-TSS (FBgn0003356)	promoter-TSS (NM_079830)	721	FBgn0003358|FBtr0085511
chr2R	6022741	6023241	10.14	9.04	-1.11	9.5e-05	0.00162	exon (FBgn0033051, exon 1 of 3)	exon (NM_001273789, exon 1 of 3)	153	FBgn0033051|FBtr0335289
chr2R	4674779	4675279	9.36	8.25	-1.1	6.94e-05	0.00126	Intergenic	CpG	3177	FBgn0040005|FBtr0111291
chrX	18359008	18359508	9.3	8.21	-1.09	1.89e-05	0.000434	exon (FBgn0030914, exon 2 of 4)	exon (NM_133059, exon 2 of 4)	378	FBgn0030914|FBtr0074553
chr3L	1189844	1190344	10.23	9.15	-1.08	3.95e-08	2.86e-06	TTS (FBgn0035187)	TTS (NM_138236)	507	FBgn0035186|FBtr0072625
chr2L	9996097	9996597	9.91	8.88	-1.03	0.000117	0.0019	TTS (FBgn0051755)	TTS (NM_001273384)	225	FBgn0051875|FBtr0079973
chr2R	6769314	6769814	9.26	8.24	-1.02	0.00112	0.0106	exon (FBgn0085421, exon 1 of 16)	5' UTR (NM_001273808, exon 1 of 16)	194	FBgn0085421|FBtr0329851
chr3L	22901945	22902445	11.56	10.58	-0.98	9.65e-07	4.02e-05	exon (FBgn0037205, exon 1 of 1)	exon (NM_141173, exon 1 of 1)	284	FBgn0037205|FBtr0078559
chr4	946167	946667	8.4	7.45	-0.96	6.79e-06	0.00019	exon (FBgn0019985, exon 8 of 8)	exon (NM_001272147, exon 9 of 9)	9599	FBgn0019985|FBtr0332859
chrX	23222121	23222621	9.81	8.85	-0.96	0.00512	0.033	Intergenic	R2_DM|LINE|R2	7920	FBgn0267519|FBtr0346895
chr2R	4833428	4833928	9.12	8.19	-0.93	1.21e-05	0.000304	Intergenic	Baggins1|LINE|LOA	4433	FBgn0033000|FBtr0299923
chr2R	4297886	4298386	9.7	8.77	-0.93	0.00224	0.0181	Intergenic	(CGGCGG)n|Simple_repeat|Simple_repeat	-55202	FBgn0262117|FBtr0111268
chrX_DS483928v1_random	2011	2511	8.66	7.76	-0.91	0.000582	0.00667	NA	Intergenic	NA	NA
chr2L	16702472	16702972	9.38	8.49	-0.89	0.00813	0.0469	exon (FBgn0263745, exon 3 of 3)	Intergenic	475	FBgn0263745|FBtr0310392
chr2R	6716557	6717057	9.96	9.09	-0.87	0.00492	0.0321	promoter-TSS (FBgn0033095)	promoter-TSS (NM_136386)	900	FBgn0033096|FBtr0086139
chr3L	217378	217878	9.44	8.62	-0.82	5.78e-05	0.00109	promoter-TSS (FBgn0035112)	promoter-TSS (NM_138170)	259	FBgn0063923|FBtr0072488
chr2R	14910246	14910746	8.82	8.04	-0.78	0.00692	0.0416	exon (FBgn0027596, exon 3 of 10)	exon (NM_001103848, exon 4 of 11)	373	FBgn0027596|FBtr0087430
chr3L	19280205	19280705	8.74	7.97	-0.77	0.000339	0.00444	TTS (FBgn0036860)	TTS (NM_140845)	345	FBgn0036861|FBtr0075015
chrX	8035988	8036488	9.21	8.43	-0.77	0.000455	0.00555	exon (FBgn0029990, exon 4 of 5)	exon (NM_132205, exon 4 of 5)	1279	FBgn0029990|FBtr0071123
chrX	15676230	15676730	9.34	8.59	-0.75	0.00181	0.0153	exon (FBgn0030666, exon 2 of 2)	exon (NM_001144727, exon 2 of 2)	1005	FBgn0030666|FBtr0074052
chrX	22491784	22492284	9.72	9.01	-0.7	0.00135	0.0122	exon (FBgn0027279, exon 1 of 10)	exon (NM_176779, exon 1 of 11)	440	FBgn0027279|FBtr0299523
chr2R	12314643	12315143	8.97	8.27	-0.7	0.00675	0.0407	exon (FBgn0050046, exon 2 of 6)	exon (NM_165878, exon 2 of 6)	777	FBgn0050046|FBtr0087895
chrX_DS483892v1_random	617	1117	8.73	8.04	-0.69	0.00826	0.0475	NA	R1_DM|LINE|R1	NA	NA
chr2R	6705730	6706230	8.82	8.15	-0.68	0.00161	0.014	exon (FBgn0033095, exon 2 of 7)	5' UTR (NM_001169592, exon 2 of 7)	1267	FBgn0263518|FBtr0309587
chrX	22448695	22449195	10.38	9.71	-0.67	0.000683	0.00755	promoter-TSS (FBgn0014395)	promoter-TSS (NM_134616)	458	FBgn0031184|FBtr0339499
chr3L	218197	218697	9.2	8.54	-0.67	0.00455	0.0307	TTS (FBgn0063923)	TTS (NM_001031920)	287	FBgn0035112|FBtr0304058
chr3L	1755127	1755627	10.72	10.06	-0.65	0.00265	0.0206	promoter-TSS (FBgn0035268)	promoter-TSS (NM_001169853)	-105	FBgn0022702|FBtr0305966
chr2L	7789910	7790410	10.46	9.83	-0.63	0.00219	0.0178	exon (FBgn0031948, exon 1 of 9)	5' UTR (NM_135305, exon 1 of 8)	397	FBgn0031948|FBtr0079496
chr3L	14219569	14220069	8.81	8.17	-0.63	0.00416	0.0288	promoter-TSS (FBgn0013718)	promoter-TSS (NM_001038919)	78	FBgn0013718|FBtr0100043
chr3R	17059672	17060172	8.67	8.04	-0.63	0.00581	0.0363	intron (FBgn0020493, intron 3 of 7)	(CA)n|Simple_repeat|Simple_repeat	5026	FBgn0020493|FBtr0083394
chrX	7709187	7709687	8.44	7.83	-0.61	0.00521	0.0334	promoter-TSS (FBgn0029504)	promoter-TSS (NM_001272383)	-52	FBgn0029504|FBtr0310287
chr3L	20621817	20622317	8.99	8.42	-0.58	0.00481	0.0317	Intergenic	Intergenic	-1408	FBgn0001323|FBtr0078212
chr2L	6337817	6338317	11.39	11.69	0.29	0.006	0.0373	promoter-TSS (FBgn0015623)	promoter-TSS (NM_057810)	359	FBgn0031799|FBtr0079284
chr3R	4311476	4311976	11.7	12	0.29	0.00738	0.0435	promoter-TSS (FBgn0037231)	promoter-TSS (NM_001316528)	172	FBgn0037232|FBtr0273009
chr2R	24034534	24035034	11.64	11.94	0.3	0.00488	0.032	promoter-TSS (FBgn0013764)	promoter-TSS (NM_057734)	560	FBgn0034962|FBtr0072166
chr2R	13549543	13550043	11.23	11.53	0.3	0.00797	0.0463	exon (FBgn0053156, exon 2 of 4)	exon (NM_001103832, exon 2 of 4)	465	FBgn0053156|FBtr0087684
chr2L	6490282	6490782	11.72	12.01	0.3	0.00852	0.0484	promoter-TSS (FBgn0051638)	promoter-TSS (NM_001103629)	311	FBgn0031822|FBtr0079264
chr2R	18141277	18141777	11.39	11.7	0.31	0.00364	0.0261	exon (FBgn0265297, exon 2 of 5)	exon (NM_166265, exon 2 of 5)	153	FBgn0265297|FBtr0086740
chr3L	12534480	12534980	11.45	11.75	0.31	0.00402	0.0282	TTS (FBgn0085271)	TTS (NM_001104125)	141	FBgn0036300|FBtr0075961
chr3R	15834707	15835207	11.21	11.52	0.31	0.0045	0.0304	promoter-TSS (FBgn0263022)	promoter-TSS (NM_001144586)	310	FBgn0038369|FBtr0300570
chr3L	9358969	9359469	11.17	11.48	0.31	0.00508	0.0329	promoter-TSS (FBgn0035978)	promoter-TSS (NM_001169928)	221	FBgn0052039|FBtr0076441
chrX	19730950	19731450	11.75	12.07	0.31	0.0056	0.0353	intron (FBgn0010380, intron 1 of 2)	intron (NM_078691, intron 1 of 2)	197	FBgn0010380|FBtr0074789
chrX	1899300	1899800	11.17	11.48	0.31	0.00612	0.0377	promoter-TSS (FBgn0000117)	promoter-TSS (NM_001272220)	-26	FBgn0000117|FBtr0089988
chr3R	8993122	8993622	11.73	12.05	0.31	0.00656	0.0398	promoter-TSS (FBgn0260243)	promoter-TSS (NM_141595)	120	FBgn0037648|FBtr0081960
chr3R	21017610	21018110	11.11	11.42	0.31	0.00698	0.0417	TTS (FBgn0038846)	TTS (NM_142675)	177	FBgn0026056|FBtr0084002
chr2L	13903602	13904102	11.23	11.54	0.31	0.00761	0.0446	exon (FBgn0019890, exon 2 of 6)	exon (NM_165069, exon 2 of 6)	356	FBgn0019890|FBtr0343669
chr3R	17686487	17686987	11.62	11.94	0.32	0.00296	0.0225	TTS (FBgn0051360)	TTS (NM_169773)	334	FBgn0051249|FBtr0083483
chr3L	21343327	21343827	11.38	11.7	0.32	0.00411	0.0285	promoter-TSS (FBgn0052436)	promoter-TSS (NM_168898)	139	FBgn0037074|FBtr0331797
chr2R	23698390	23698890	11.13	11.45	0.32	0.00433	0.0297	promoter-TSS (FBgn0050183)	promoter-TSS (NM_001144273)	536	FBgn0034893|FBtr0072084
chr2L	16258108	16258608	11.11	11.43	0.32	0.00456	0.0307	promoter-TSS (FBgn0024734)	promoter-TSS (NM_135936)	354	FBgn0028515|FBtr0080824
chr2R	18446572	18447072	11.82	12.14	0.32	0.00585	0.0365	TTS (FBgn0261119)	TTS (NM_079059)	275	FBgn0034350|FBtr0086694
chr2R	16291624	16292124	11.63	11.96	0.33	0.00234	0.0187	promoter-TSS (FBgn0263981)	promoter-TSS (NR_124571)	357	FBgn0050100|FBtr0340022
chrX	16440982	16441482	11.34	11.67	0.33	0.00233	0.0187	promoter-TSS (FBgn0030752)	promoter-TSS (NM_132901)	64	FBgn0030752|FBtr0343350
chr2L	8082353	8082853	11.23	11.56	0.33	0.00286	0.0218	promoter-TSS (FBgn0266795)	promoter-TSS (NM_164785)	-255	FBgn0266795|FBtr0345451
chr2L	4385471	4385971	11.64	11.97	0.33	0.00355	0.0257	TTS (FBgn0261976)	TTS (NM_001273093)	341	FBgn0031598|FBtr0077462
chr3L	6193522	6194022	11.37	11.7	0.33	0.00434	0.0297	promoter-TSS (FBgn0024921)	promoter-TSS (NM_168161)	27	FBgn0024921|FBtr0077002
chr3R	21364669	21365169	11.84	12.17	0.33	0.00471	0.0313	promoter-TSS (FBgn0261843)	promoter-TSS (NM_001202334)	371	FBgn0266172|FBtr0343748
chr2L	4850696	4851196	11.94	12.28	0.33	0.0052	0.0333	promoter-TSS (FBgn0031639)	promoter-TSS (NM_078749)	306	FBgn0031640|FBtr0077387
chrX	11454835	11455335	11.58	11.92	0.33	0.00541	0.0343	promoter-TSS (FBgn0262740)	promoter-TSS (NM_001169251)	300	FBgn0030301|FBtr0073500
chr2R	6213680	6214180	11.91	12.24	0.33	0.00602	0.0373	promoter-TSS (FBgn0263144)	promoter-TSS (NM_078902)	192	FBgn0021847|FBtr0086000
chr2L	15005806	15006306	11.16	11.49	0.33	0.00606	0.0374	TTS (FBgn0261881)	TTS (NM_135891)	324	FBgn0040228|FBtr0080693
chr3L	851243	851743	11.3	11.62	0.33	0.00603	0.0374	TTS (FBgn0035168)	TTS (NM_138220)	148	FBgn0035169|FBtr0072587
chr3R	29055857	29056357	11.5	11.83	0.33	0.00627	0.0384	promoter-TSS (FBgn0267776)	promoter-TSS (NR_133478)	181	FBgn0039631|FBtr0085364
chr3R	11237870	11238370	11.42	11.75	0.33	0.00691	0.0415	TTS (FBgn0051441)	TTS (NM_169382)	306	FBgn0051388|FBtr0082356
chrX	6225488	6225988	11.33	11.67	0.33	0.00734	0.0434	promoter-TSS (FBgn0003514)	promoter-TSS (NM_132072)	92	FBgn0262730|FBtr0307165
chr3L	15566221	15566721	11.08	11.42	0.33	0.00778	0.0453	TTS (FBgn0036510)	TTS (NM_140520)	459	FBgn0267390|FBtr0075562
chr3R	9412467	9412967	11.22	11.55	0.33	0.00876	0.0494	promoter-TSS (FBgn0037690)	promoter-TSS (NM_141634)	170	FBgn0011740|FBtr0082031
chrX	6266215	6266715	11.45	11.79	0.34	0.00131	0.012	exon (FBgn0040918, exon 1 of 6)	exon (NM_167063, exon 2 of 7)	763	FBgn0040918|FBtr0070937
chr2L	419073	419573	11.38	11.72	0.34	0.0017	0.0146	promoter-TSS (FBgn0002593)	promoter-TSS (NM_001272893)	329	FBgn0031252|FBtr0078090
chr2L	5519485	5519985	11.6	11.94	0.34	0.00211	0.0173	promoter-TSS (FBgn0000318)	promoter-TSS (NM_001273170)	161	FBgn0031708|FBtr0079130
chr2R	7793526	7794026	11.43	11.76	0.34	0.00215	0.0176	promoter-TSS (FBgn0001091)	promoter-TSS (NM_001038847)	152	FBgn0002891|FBtr0088831
chr3R	8726722	8727222	11.42	11.76	0.34	0.00215	0.0176	TTS (FBgn0037618)	TTS (NM_141565)	119	FBgn0037619|FBtr0301194
chr2L	10517255	10517755	11.58	11.92	0.34	0.00217	0.0177	promoter-TSS (FBgn0267828)	promoter-TSS (NM_001169469)	171	FBgn0010398|FBtr0080092
chr3L	5367427	5367927	11.9	12.24	0.34	0.00339	0.025	TTS (FBgn0260856)	TTS (NM_139703)	331	FBgn0035603|FBtr0077154
chr3R	8361993	8362493	11.32	11.66	0.34	0.00404	0.0282	promoter-TSS (FBgn0037584)	promoter-TSS (NM_141541)	311	FBgn0037583|FBtr0081853
chr3R	17802811	17803311	11.65	11.99	0.34	0.00451	0.0305	TTS (FBgn0038549)	TTS (NM_142402)	199	FBgn0038548|FBtr0083527
chr3R	19229577	19230077	11.75	12.1	0.34	0.00454	0.0306	promoter-TSS (FBgn0038691)	promoter-TSS (NM_142536)	365	FBgn0038692|FBtr0083737
chr3R	23986557	23987057	11.91	12.25	0.34	0.00483	0.0318	promoter-TSS (FBgn0039135)	promoter-TSS (NM_142943)	166	FBgn0039136|FBtr0084501
chr2L	2147454	2147954	11.43	11.77	0.34	0.00497	0.0324	promoter-TSS (FBgn0031391)	promoter-TSS (NM_001272977)	187	FBgn0027509|FBtr0077829
chrX	22454806	22455306	11.95	12.28	0.34	0.00511	0.033	promoter-TSS (FBgn0031187)	promoter-TSS (NM_167777)	366	FBgn0266848|FBtr0339498
chrX	2619468	2619968	11.28	11.61	0.34	0.00599	0.0372	promoter-TSS (FBgn0040334)	promoter-TSS (NM_130656)	20	FBgn0040334|FBtr0307159
chr3R	9053444	9053944	10.87	11.21	0.34	0.00604	0.0374	exon (FBgn0037659, exon 2 of 6)	exon (NM_141607, exon 2 of 6)	404	FBgn0037659|FBtr0336759
chr2L	2745133	2745633	11.9	12.24	0.34	0.0063	0.0386	promoter-TSS (FBgn0031451)	promoter-TSS (NM_001273026)	286	FBgn0031452|FBtr0077712
chr2L	12694470	12694970	10.91	11.25	0.34	0.00796	0.0462	promoter-TSS (FBgn0032447)	promoter-TSS (NM_135738)	268	FBgn0032446|FBtr0300273
chrX	11793180	11793680	11.49	11.85	0.35	0.00113	0.0107	intron (FBgn0000259, intron 1 of 6)	intron (NM_001258700, intron 1 of 6)	552	FBgn0000259|FBtr0073560
chrX	19495963	19496463	11.23	11.58	0.35	0.00197	0.0164	promoter-TSS (FBgn0027621)	promoter-TSS (NM_167656)	-317	FBgn0265428|FBtr0339739
chr2L	357349	357849	11.55	11.9	0.35	0.00223	0.0181	TTS (FBgn0266907)	TTS (NR_124001)	271	FBgn0266906|FBtr0345775
chr3R	10415624	10416124	11.78	12.13	0.35	0.00249	0.0197	exon (FBgn0037816, exon 1 of 1)	exon (NM_141745, exon 1 of 1)	172	FBgn0037816|FBtr0082258
chr3L	16590369	16590869	11.54	11.9	0.35	0.00253	0.0199	TTS (FBgn0002283)	TTS (NM_140649)	431	FBgn0003741|FBtr0075364
chr3R	16483669	16484169	11.84	12.19	0.35	0.00265	0.0206	TTS (FBgn0038439)	TTS (NM_142297)	304	FBgn0038438|FBtr0083307
chr2L	6565753	6566253	11.62	11.97	0.35	0.00282	0.0216	exon (FBgn0031834, exon 1 of 1)	exon (NM_135206, exon 1 of 1)	178	FBgn0031834|FBtr0343161
chr3L	7370380	7370880	10.97	11.33	0.35	0.00321	0.024	promoter-TSS (FBgn0082598)	promoter-TSS (NM_001274582)	-169	FBgn0082598|FBtr0332730
chr3L	11710826	11711326	11.8	12.14	0.35	0.00355	0.0258	TTS (FBgn0261353)	TTS (NM_206340)	310	FBgn0036198|FBtr0076123
chr3R	23927238	23927738	11.57	11.92	0.35	0.00439	0.0299	TTS (FBgn0264740)	TTS (NM_001043284)	146	FBgn0039126|FBtr0084522
chr2R	8913345	8913845	11.92	12.26	0.35	0.00457	0.0307	promoter-TSS (FBgn0002552)	promoter-TSS (NM_080076)	291	FBgn0003074|FBtr0088681
chr3R	8664294	8664794	11.67	12.02	0.35	0.00474	0.0314	promoter-TSS (FBgn0086679)	promoter-TSS (NM_141553)	220	FBgn0037606|FBtr0081880
chr3L	8998256	8998756	12.01	12.35	0.35	0.00548	0.0346	promoter-TSS (FBgn0016070)	promoter-TSS (NM_168309)	323	FBgn0035953|FBtr0076520
chr2L	19579984	19580484	11.5	11.85	0.35	0.00558	0.0352	TTS (FBgn0032812)	TTS (NM_001273664)	117	FBgn0032811|FBtr0081266
chr3L	22773591	22774091	11.55	11.89	0.35	0.00604	0.0374	promoter-TSS (FBgn0052451)	promoter-TSS (NM_001170025)	-195	FBgn0052451|FBtr0302134
chr2R	14239034	14239534	12.08	12.43	0.35	0.00657	0.0399	promoter-TSS (FBgn0033916)	promoter-TSS (NM_137099)	136	FBgn0033915|FBtr0087571
chr2R	17740000	17740500	11.93	12.28	0.35	0.00659	0.0399	promoter-TSS (FBgn0034270)	promoter-TSS (NM_137413)	350	FBgn0034271|FBtr0086864
chr3R	25097818	25098318	12.02	12.37	0.35	0.00669	0.0404	exon (FBgn0053095, exon 1 of 5)	exon (NM_001170248, exon 1 of 4)	397	FBgn0053096|FBtr0114464
chr3R	24584579	24585079	11.85	12.2	0.35	0.00891	0.05	promoter-TSS (FBgn0263490)	promoter-TSS (NM_001043289)	331	FBgn0039210|FBtr0084671
chr2R	16014947	16015447	11.51	11.87	0.36	0.000691	0.00759	promoter-TSS (FBgn0010590)	promoter-TSS (NM_143774)	290	FBgn0034065|FBtr0087206
chr3R	31669361	31669861	11.35	11.71	0.36	0.000819	0.00852	exon (FBgn0039863, exon 1 of 9)	5' UTR (NM_170563, exon 1 of 10)	147	FBgn0039863|FBtr0085823
chr3R	16186296	16186796	11.54	11.9	0.36	0.000824	0.00855	promoter-TSS (FBgn0086370)	promoter-TSS (NM_079654)	351	FBgn0024491|FBtr0083279
chr2R	21009036	21009536	11.64	12.01	0.36	0.000952	0.00944	TTS (FBgn0001133)	TTS (NM_176242)	290	FBgn0050291|FBtr0071549
chr2L	10858598	10859098	11.77	12.13	0.36	0.00119	0.0111	promoter-TSS (FBgn0024227)	promoter-TSS (NM_057988)	313	FBgn0027363|FBtr0080143
chr2R	20641046	20641546	11.73	12.09	0.36	0.00142	0.0127	promoter-TSS (FBgn0250850)	promoter-TSS (NM_137657)	321	FBgn0034534|FBtr0086230
chr3L	11061482	11061982	11.72	12.08	0.36	0.00147	0.013	promoter-TSS (FBgn0036117)	promoter-TSS (NM_140169)	162	FBgn0036118|FBtr0076202
chr3R	23061533	23062033	11.31	11.67	0.36	0.00191	0.016	promoter-TSS (FBgn0053193)	promoter-TSS (NM_176544)	291	FBgn0027526|FBtr0084347
chr2L	2574330	2574830	11.1	11.46	0.36	0.00211	0.0173	TTS (FBgn0031434)	TTS (NM_134846)	472	FBgn0026778|FBtr0077747
chr2L	3619194	3619694	11.03	11.39	0.36	0.00216	0.0177	exon (FBgn0015663, exon 1 of 3)	exon (NM_079947, exon 1 of 3)	167	FBgn0015663|FBtr0077532
chr2L	4462518	4463018	11.37	11.73	0.36	0.00232	0.0187	promoter-TSS (FBgn0031610)	promoter-TSS (NM_134996)	226	FBgn0031609|FBtr0077450
chr3R	24130383	24130883	11.83	12.19	0.36	0.00235	0.0188	promoter-TSS (FBgn0039153)	promoter-TSS (NM_142960)	327	FBgn0026317|FBtr0084546
chr2R	22174874	22175374	11.65	12.01	0.36	0.00247	0.0196	promoter-TSS (FBgn0034703)	promoter-TSS (NM_137802)	203	FBgn0034704|FBtr0071767
chr2R	24940004	24940504	10.91	11.27	0.36	0.0026	0.0203	TTS (FBgn0022343)	TTS (NM_001038885)	126	FBgn0035082|FBtr0345515
chr3L	18745922	18746422	11.72	12.08	0.36	0.00325	0.0242	TTS (FBgn0036810)	TTS (NM_140799)	317	FBgn0036811|FBtr0075054
chrX	529325	529825	11.89	12.26	0.36	0.00357	0.0259	promoter-TSS (FBgn0000108)	promoter-TSS (NM_057278)	274	FBgn0024983|FBtr0070089
chr3R	10042537	10043037	10.91	11.27	0.36	0.00416	0.0288	promoter-TSS (FBgn0053208)	promoter-TSS (NM_176450)	34	FBgn0053208|FBtr0082206
chr2R	13152101	13152601	11.66	12.02	0.36	0.00466	0.0311	TTS (FBgn0020370)	TTS (NM_165966)	326	FBgn0263998|FBtr0330329
chrX	13094411	13094911	11.84	12.2	0.36	0.00483	0.0318	TTS (FBgn0261524)	TTS (NM_057814)	194	FBgn0030447|FBtr0073721
chr3L	19589927	19590427	11.86	12.22	0.36	0.00647	0.0395	TTS (FBgn0005386)	TTS (NM_079436)	347	FBgn0036889|FBtr0074971
chr3R	10049257	10049757	11.88	12.24	0.36	0.00673	0.0407	promoter-TSS (FBgn0037779)	promoter-TSS (NM_141715)	309	FBgn0037780|FBtr0082174
chr2L	4976585	4977085	11.75	12.11	0.36	0.00695	0.0416	promoter-TSS (FBgn0031662)	promoter-TSS (NM_135045)	188	FBgn0031661|FBtr0079049
chr2R	15570964	15571464	11.54	11.91	0.36	0.00734	0.0434	promoter-TSS (FBgn0050466)	promoter-TSS (NM_166103)	203	FBgn0013762|FBtr0087350
chr2R	12692259	12692759	11.79	12.15	0.36	0.00812	0.0469	exon (FBgn0033769, exon 2 of 4)	exon (NM_136969, exon 2 of 4)	181	FBgn0033769|FBtr0087871
chr2L	11282009	11282509	11.01	11.38	0.36	0.0082	0.0473	TTS (FBgn0032358)	TTS (NM_135656)	170	FBgn0020270|FBtr0080213
chr3R	11407832	11408332	11.78	12.14	0.36	0.00828	0.0475	TTS (FBgn0264694)	TTS (NM_141810)	165	FBgn0037892|FBtr0082384
chr2R	19452653	19453153	12.14	12.5	0.36	0.00847	0.0482	exon (FBgn0034447, exon 2 of 4)	exon (NM_137578, exon 2 of 4)	400	FBgn0034447|FBtr0086535
chr3R	16452764	16453264	10.87	11.23	0.36	0.00884	0.0497	exon (FBgn0044826, exon 1 of 2)	5' UTR (NM_169719, exon 1 of 2)	807	FBgn0044826|FBtr0305003
chr2R	7698321	7698821	11.25	11.62	0.37	0.000457	0.00556	promoter-TSS (FBgn0050493)	promoter-TSS (NM_165551)	331	FBgn0033212|FBtr0332911
chr3R	31985153	31985653	11.26	11.64	0.37	0.000489	0.00586	exon (FBgn0011224, exon 1 of 14)	5' UTR (NM_001104524, exon 1 of 14)	365	FBgn0011224|FBtr0112866
chr2L	19533466	19533966	11.17	11.54	0.37	0.000598	0.00683	TTS (FBgn0032800)	TTS (NM_136137)	238	FBgn0053116|FBtr0081249
chr3R	8561149	8561649	11.33	11.7	0.37	0.000866	0.00891	TTS (FBgn0051450)	TTS (NM_169226)	365	FBgn0051453|FBtr0339330
chr3L	1303001	1303501	11.75	12.12	0.37	0.00095	0.00944	promoter-TSS (FBgn0010333)	promoter-TSS (NM_057602)	308	FBgn0035203|FBtr0072667
chr2L	16300406	16300906	11.37	11.75	0.37	0.000969	0.00958	promoter-TSS (FBgn0028375)	promoter-TSS (NM_078857)	443	FBgn0028895|FBtr0080829
chr2L	14362258	14362758	11.71	12.08	0.37	0.0014	0.0125	exon (FBgn0015546, exon 3 of 6)	exon (NM_001014482, exon 3 of 7)	440	FBgn0015546|FBtr0080630
chr2L	19759085	19759585	11.39	11.77	0.37	0.00206	0.017	promoter-TSS (FBgn0032818)	promoter-TSS (NM_136155)	457	FBgn0032819|FBtr0081290
chr2R	16170176	16170676	11.74	12.1	0.37	0.00235	0.0188	TTS (FBgn0034083)	TTS (NM_137249)	435	FBgn0034084|FBtr0087249
chr2R	6749577	6750077	11.75	12.12	0.37	0.00286	0.0218	TTS (FBgn0042083)	TTS (NM_144467)	312	FBgn0027066|FBtr0086129
chr3R	15361138	15361638	11.88	12.26	0.37	0.00376	0.0268	promoter-TSS (FBgn0038327)	promoter-TSS (NM_169650)	269	FBgn0026634|FBtr0083114
chr3L	5138981	5139481	11.52	11.89	0.37	0.00393	0.0277	promoter-TSS (FBgn0035589)	promoter-TSS (NM_139690)	164	FBgn0035590|FBtr0077180
chr3R	15274489	15274989	11.93	12.3	0.37	0.00421	0.029	promoter-TSS (FBgn0038313)	promoter-TSS (NM_169632)	51	FBgn0000283|FBtr0083127
chr2L	11807766	11808266	10.97	11.34	0.37	0.00428	0.0294	exon (FBgn0020309, exon 1 of 8)	5' UTR (NM_057897, exon 1 of 7)	956	FBgn0020309|FBtr0080262
chr2R	11223032	11223532	10.76	11.13	0.37	0.00481	0.0317	promoter-TSS (FBgn0033584)	promoter-TSS (NM_001299379)	-162	FBgn0033584|FBtr0339479
chrX	12611093	12611593	11.93	12.31	0.37	0.00488	0.032	promoter-TSS (FBgn0030407)	promoter-TSS (NM_132586)	265	FBgn0030406|FBtr0073657
chr3L	14786895	14787395	12.05	12.42	0.37	0.00498	0.0324	promoter-TSS (FBgn0036449)	promoter-TSS (NM_001169974)	355	FBgn0036450|FBtr0075691
chrX	1236282	1236782	11.31	11.67	0.37	0.00532	0.0339	TTS (FBgn0026876)	TTS (NM_130542)	152	FBgn0261444|FBtr0336978
chr2R	18421492	18421992	11.54	11.91	0.37	0.00682	0.0411	TTS (FBgn0027835)	TTS (NM_206164)	330	FBgn0034345|FBtr0301148
chrX	11869091	11869591	11.57	11.94	0.37	0.00693	0.0416	promoter-TSS (FBgn0030344)	promoter-TSS (NM_132529)	172	FBgn0030345|FBtr0073567
chr3L	3470696	3471196	11.27	11.64	0.37	0.00707	0.0422	TTS (FBgn0052267)	TTS (NM_168032)	363	FBgn0035449|FBtr0073143
chr3R	4387694	4388194	11.81	12.18	0.37	0.00747	0.044	TTS (FBgn0037240)	TTS (NM_141204)	203	FBgn0003882|FBtr0302338
chr2L	13782925	13783425	11.68	12.05	0.37	0.0078	0.0454	promoter-TSS (FBgn0028539)	promoter-TSS (NM_001042895)	285	FBgn0028932|FBtr0329825
chr3R	28812222	28812722	12.18	12.56	0.37	0.00842	0.048	promoter-TSS (FBgn0065070)	promoter-TSS (NR_002503)	-95	FBgn0065070|FBtr0091615
chr3R	7082279	7082779	11.29	11.66	0.37	0.00847	0.0482	TTS (FBgn0037470)	TTS (NM_169169)	348	FBgn0037469|FBtr0081638
chr2L	4459087	4459587	11.84	12.22	0.37	0.0085	0.0483	promoter-TSS (FBgn0031608)	promoter-TSS (NM_001201760)	265	FBgn0053002|FBtr0335135
chr3L	7356086	7356586	12.22	12.59	0.37	0.00881	0.0496	TTS (FBgn0035770)	TTS (NM_168209)	336	FBgn0267472|FBtr0346843
chr2R	17786200	17786700	11.68	12.06	0.38	0.000676	0.0075	exon (FBgn0026309, exon 2 of 3)	exon (NM_058065, exon 2 of 3)	316	FBgn0026309|FBtr0089549
chr2L	9575985	9576485	11.56	11.94	0.38	0.00109	0.0104	exon (FBgn0028479, exon 2 of 5)	5' UTR (NM_164860, exon 2 of 5)	534	FBgn0028479|FBtr0079857
chr3R	7073857	7074357	11.67	12.05	0.38	0.00151	0.0133	promoter-TSS (FBgn0037468)	promoter-TSS (NM_141434)	345	FBgn0037467|FBtr0081643
chr3L	16229251	16229751	10.92	11.3	0.38	0.00159	0.0138	promoter-TSS (FBgn0263605)	promoter-TSS (NM_140589)	402	FBgn0036579|FBtr0075457
chr3R	11620031	11620531	11.48	11.86	0.38	0.00188	0.0158	promoter-TSS (FBgn0051363)	promoter-TSS (NM_169406)	192	FBgn0037920|FBtr0299566
chr3L	19063069	19063569	10.8	11.18	0.38	0.00191	0.016	promoter-TSS (FBgn0036842)	promoter-TSS (NM_140828)	155	FBgn0036843|FBtr0075025
chr2R	15311626	15312126	11.46	11.83	0.38	0.00192	0.0161	promoter-TSS (FBgn0034008)	promoter-TSS (NM_137184)	367	FBgn0004698|FBtr0308700
chr3R	22462477	22462977	11.63	12.01	0.38	0.00195	0.0163	promoter-TSS (FBgn0028688)	promoter-TSS (NM_142791)	273	FBgn0263351|FBtr0084252
chr3L	13512559	13513059	11.64	12.03	0.38	0.00212	0.0173	promoter-TSS (FBgn0036376)	promoter-TSS (NM_168556)	303	FBgn0086785|FBtr0075818
chr3R	20550347	20550847	10.8	11.18	0.38	0.00211	0.0173	intron (FBgn0016917, intron 1 of 8)	intron (NM_001275830, intron 1 of 9)	510	FBgn0016917|FBtr0089484
chrX	8411211	8411711	10.89	11.28	0.38	0.0025	0.0197	exon (FBgn0262976, exon 1 of 4)	5' UTR (NM_001258650, exon 1 of 4)	197	FBgn0262976|FBtr0307286
chr3L	7976525	7977025	11.77	12.15	0.38	0.00256	0.0201	promoter-TSS (FBgn0035829)	promoter-TSS (NM_168247)	370	FBgn0035830|FBtr0076753
chr3L	19979228	19979728	11.84	12.22	0.38	0.00273	0.0211	exon (FBgn0036922, exon 2 of 2)	exon (NM_140906, exon 2 of 2)	334	FBgn0036922|FBtr0346534
chr3L	9887996	9888496	11.85	12.23	0.38	0.00324	0.0241	promoter-TSS (FBgn0025866)	promoter-TSS (NM_079292)	437	FBgn0011836|FBtr0076361
chr2R	24534711	24535211	11.37	11.74	0.38	0.00328	0.0244	exon (FBgn0035021, exon 2 of 4)	exon (NM_001038882, exon 4 of 6)	466	FBgn0035021|FBtr0072344
chr3R	9260852	9261352	12.11	12.49	0.38	0.00374	0.0266	TTS (FBgn0037670)	TTS (NM_141618)	465	FBgn0037671|FBtr0081978
chr3L	9457963	9458463	11.27	11.65	0.38	0.00424	0.0291	promoter-TSS (FBgn0035998)	promoter-TSS (NM_140061)	302	FBgn0035999|FBtr0076463
chr2R	21282667	21283167	10.72	11.1	0.38	0.00455	0.0307	promoter-TSS (FBgn0034611)	promoter-TSS (NM_001299742)	80	FBgn0034611|FBtr0342884
chr3L	22879287	22879787	11.93	12.31	0.38	0.0047	0.0312	promoter-TSS (FBgn0044324)	promoter-TSS (NM_168976)	292	FBgn0037202|FBtr0332051
chr3R	10143547	10144047	11.68	12.07	0.38	0.0047	0.0312	promoter-TSS (FBgn0086359)	promoter-TSS (NM_143815)	387	FBgn0037792|FBtr0333825
chr3L	1248092	1248592	12.12	12.5	0.38	0.0052	0.0333	promoter-TSS (FBgn0035194)	promoter-TSS (NM_138242)	323	FBgn0283500|FBtr0072652
chr3R	6405438	6405938	11.34	11.72	0.38	0.00601	0.0373	exon (FBgn0037443, exon 1 of 11)	5' UTR (NM_001170060, exon 1 of 11)	207	FBgn0037443|FBtr0289939
chr2R	20977097	20977597	11.21	11.6	0.38	0.00724	0.0429	TTS (FBgn0034565)	TTS (NM_001043099)	292	FBgn0034564|FBtr0071520
chr3R	14511927	14512427	11.42	11.8	0.38	0.00801	0.0464	promoter-TSS (FBgn0038233)	promoter-TSS (NM_142109)	340	FBgn0038234|FBtr0082953
chrX	23082875	23083375	12.14	12.52	0.38	0.00887	0.0499	promoter-TSS (FBgn0039942)	promoter-TSS (NM_001015255)	388	FBgn0039943|FBtr0113730
chrX	10010581	10011081	11.48	11.86	0.39	0.000238	0.00341	TTS (FBgn0053557)	TTS (NM_001014730)	351	FBgn0030170|FBtr0071415
chrX	12902720	12903220	11.21	11.6	0.39	0.000276	0.0038	TTS (FBgn0030432)	TTS (NM_132610)	192	FBgn0030431|FBtr0073696
chr3R	31743482	31743982	11.5	11.89	0.39	0.000564	0.0065	promoter-TSS (FBgn0039870)	promoter-TSS (NM_143629)	243	FBgn0039869|FBtr0085836
chrX	10365208	10365708	11.29	11.68	0.39	0.000564	0.0065	TTS (FBgn0052679)	TTS (NM_167225)	815	FBgn0028331|FBtr0347009
chr2L	106338	106838	11.45	11.84	0.39	0.000576	0.00662	promoter-TSS (FBgn0005278)	promoter-TSS (NM_205880)	144	FBgn0026787|FBtr0301452
chr3L	2553399	2553899	10.99	11.38	0.39	0.000666	0.00744	intron (FBgn0010905, intron 1 of 15)	intron (NM_001259641, intron 1 of 15)	643	FBgn0010905|FBtr0304614
chr3L	11164870	11165370	11.37	11.76	0.39	0.00071	0.00775	promoter-TSS (FBgn0264721)	promoter-TSS (NR_073923)	150	FBgn0052076|FBtr0076217
chr2R	23809307	23809807	11.72	12.11	0.39	0.000736	0.00795	promoter-TSS (FBgn0010278)	promoter-TSS (NM_079106)	322	FBgn0034908|FBtr0072124
chr2R	6971034	6971534	11.35	11.74	0.39	0.00074	0.00797	TTS (FBgn0033121)	TTS (NM_136408)	353	FBgn0053558|FBtr0332942
chr2L	19444310	19444810	11.8	12.2	0.39	0.000806	0.00843	promoter-TSS (FBgn0003346)	promoter-TSS (NM_001273649)	190	FBgn0024230|FBtr0081288
chr3L	17908182	17908682	11.63	12.02	0.39	0.000811	0.00847	promoter-TSS (FBgn0036770)	promoter-TSS (NM_140767)	290	FBgn0036771|FBtr0075144
chr2R	18133806	18134306	11.6	11.99	0.39	0.000834	0.00864	exon (FBgn0001222, exon 2 of 8)	exon (NM_001043092, exon 2 of 7)	578	FBgn0001222|FBtr0086782
chrX	2443372	2443872	11.56	11.95	0.39	0.00101	0.00988	TTS (FBgn0040388)	TTS (NM_001103398)	354	FBgn0003714|FBtr0070459
chr3R	8562850	8563350	11.56	11.95	0.39	0.00127	0.0117	promoter-TSS (FBgn0051450)	promoter-TSS (NM_169226)	265	FBgn0051460|FBtr0081873
chr3R	26052847	26053347	11.84	12.23	0.39	0.00137	0.0124	promoter-TSS (FBgn0266668)	promoter-TSS (NM_206576)	277	FBgn0039402|FBtr0084967
chr2L	13366526	13367026	11.82	12.21	0.39	0.00141	0.0126	promoter-TSS (FBgn0051852)	promoter-TSS (NM_165039)	330	FBgn0032509|FBtr0080465
chr2L	12722234	12722734	11.85	12.24	0.39	0.0023	0.0185	promoter-TSS (FBgn0032455)	promoter-TSS (NM_165019)	208	FBgn0032456|FBtr0090014
chr2L	2874063	2874563	11.43	11.82	0.39	0.00234	0.0188	promoter-TSS (FBgn0031478)	promoter-TSS (NM_134885)	176	FBgn0051694|FBtr0077685
chr2L	413987	414487	11.24	11.63	0.39	0.00243	0.0193	promoter-TSS (FBgn0263933)	promoter-TSS (NM_057981)	540	FBgn0264855|FBtr0089488
chr3L	4103634	4104134	11.62	12.01	0.39	0.00304	0.023	promoter-TSS (FBgn0035497)	promoter-TSS (NM_001169872)	321	FBgn0035498|FBtr0073209
chr3L	3303599	3304099	10.9	11.29	0.39	0.00331	0.0245	promoter-TSS (FBgn0035431)	promoter-TSS (NM_139543)	142	FBgn0035432|FBtr0073054
chr3R	20948891	20949391	10.76	11.15	0.39	0.0037	0.0265	intron (FBgn0002921, intron 1 of 9)	intron (NM_169936, intron 1 of 9)	362	FBgn0002921|FBtr0089510
chr2L	16827335	16827835	11.44	11.84	0.39	0.00376	0.0268	TTS (FBgn0004797)	TTS (NM_206002)	227	FBgn0051739|FBtr0331623
chrX	1669508	1670008	11.62	12.01	0.39	0.00388	0.0275	promoter-TSS (FBgn0023530)	promoter-TSS (NM_130576)	189	FBgn0001189|FBtr0070270
chr3L	17849754	17850254	11.66	12.06	0.39	0.004	0.0281	TTS (FBgn0036762)	TTS (NM_140760)	278	FBgn0036763|FBtr0331811
chr3R	16349458	16349958	11.52	11.91	0.39	0.00504	0.0327	promoter-TSS (FBgn0038419)	promoter-TSS (NM_169714)	305	FBgn0027095|FBtr0083283
chr2R	9839568	9840068	10.82	11.21	0.39	0.00582	0.0363	promoter-TSS (FBgn0033451)	promoter-TSS (NM_136679)	43	FBgn0033451|FBtr0088478
chr3R	9791393	9791893	11.52	11.9	0.39	0.00626	0.0384	promoter-TSS (FBgn0037755)	promoter-TSS (NM_001104262)	161	FBgn0037756|FBtr0082140
chr2L	19063466	19063966	11.87	12.26	0.39	0.00631	0.0386	TTS (FBgn0032749)	TTS (NM_001273629)	422	FBgn0032750|FBtr0081150
chr3L	9624329	9624829	11.46	11.85	0.39	0.00656	0.0398	TTS (FBgn0267348)	TTS (NM_079282)	343	FBgn0036018|FBtr0076383
chr3R	26875129	26875629	11.96	12.35	0.39	0.00761	0.0446	promoter-TSS (FBgn0002838)	promoter-TSS (NM_143253)	363	FBgn0004903|FBtr0085093
chrX	19847269	19847769	10.49	10.87	0.39	0.0083	0.0476	intron (FBgn0261811, intron 1 of 3)	CpG	959	FBgn0261811|FBtr0074805
chr3L	20521027	20521527	11.32	11.72	0.4	0.000279	0.00384	promoter-TSS (FBgn0037008)	promoter-TSS (NM_140983)	269	FBgn0037009|FBtr0078209
chr3L	7654002	7654502	11.46	11.86	0.4	0.000324	0.00428	intron (FBgn0035807, intron 1 of 2)	intron (NM_139889, intron 1 of 2)	500	FBgn0035807|FBtr0076821
chr3L	6755854	6756354	11.73	12.13	0.4	0.000419	0.00522	TTS (FBgn0052392)	TTS (NM_168180)	393	FBgn0035715|FBtr0076949
chr3R	12009876	12010376	11.6	12	0.4	0.000536	0.00626	promoter-TSS (FBgn0037979)	promoter-TSS (NM_001104285)	308	FBgn0037978|FBtr0335434
chrX	11572041	11572541	11.05	11.44	0.4	0.000555	0.00643	promoter-TSS (FBgn0030313)	promoter-TSS (NM_001272523)	151	FBgn0027259|FBtr0073541
chr2R	16010867	16011367	11.64	12.03	0.4	0.00069	0.00759	promoter-TSS (FBgn0034063)	promoter-TSS (NM_166132)	321	FBgn0034062|FBtr0087263
chr2R	22074747	22075247	11.3	11.69	0.4	0.000698	0.00765	promoter-TSS (FBgn0067102)	promoter-TSS (NM_137792)	311	FBgn0034689|FBtr0071800
chr2L	19032935	19033435	11.5	11.91	0.4	0.000705	0.00772	TTS (FBgn0051800)	TTS (NM_165272)	313	FBgn0001202|FBtr0081180
chrX	13336074	13336574	11.34	11.74	0.4	0.000732	0.00792	exon (FBgn0010198, exon 3 of 3)	exon (NM_001169267, exon 3 of 3)	1314	FBgn0010198|FBtr0073794
chr2L	11107069	11107569	11.39	11.79	0.4	0.000768	0.00816	promoter-TSS (FBgn0032341)	promoter-TSS (NM_135643)	377	FBgn0261983|FBtr0080197
chr3R	30177070	30177570	11.02	11.42	0.4	0.00077	0.00816	promoter-TSS (FBgn0039752)	promoter-TSS (NM_170475)	380	FBgn0039751|FBtr0339185
chr2R	15511978	15512478	11.52	11.92	0.4	0.00087	0.00893	exon (FBgn0034025, exon 2 of 4)	exon (NM_166099, exon 1 of 3)	417	FBgn0034025|FBtr0087332
chr2R	17761066	17761566	10.81	11.22	0.4	0.00101	0.00986	TTS (FBgn0022740)	TTS (NM_057954)	377	FBgn0027572|FBtr0089548
chr3L	22872435	22872935	11.79	12.19	0.4	0.00118	0.011	promoter-TSS (FBgn0010348)	promoter-TSS (NM_001104198)	428	FBgn0037200|FBtr0078553
chr3L	7641161	7641661	11.83	12.23	0.4	0.0012	0.0112	promoter-TSS (FBgn0053276)	promoter-TSS (NM_206296)	237	FBgn0035805|FBtr0076822
chr3R	23157396	23157896	11.37	11.77	0.4	0.00135	0.0123	TTS (FBgn0039058)	TTS (NM_142871)	216	FBgn0004395|FBtr0337052
chr3R	22689719	22690219	11.56	11.96	0.4	0.00137	0.0124	promoter-TSS (FBgn0039004)	promoter-TSS (NM_142823)	411	FBgn0039003|FBtr0084334
chr2L	10361996	10362496	11.6	12	0.4	0.00195	0.0163	promoter-TSS (FBgn0003087)	promoter-TSS (NM_001273405)	461	FBgn0027568|FBtr0332198
chrX	18136378	18136878	11.5	11.89	0.4	0.00205	0.0169	exon (FBgn0017418, exon 2 of 8)	exon (NM_001272743, exon 2 of 8)	511	FBgn0017418|FBtr0089507
chr3L	6495568	6496068	10.88	11.29	0.4	0.00302	0.0228	promoter-TSS (FBgn0035704)	promoter-TSS (NM_139791)	139	FBgn0020251|FBtr0076968
chr3L	21335294	21335794	12.16	12.56	0.4	0.00338	0.0249	TTS (FBgn0086913)	TTS (NM_001300213)	330	FBgn0037073|FBtr0078342
chrX	15889202	15889702	10.86	11.26	0.4	0.00341	0.0251	exon (FBgn0030703, exon 2 of 4)	exon (NM_001169294, exon 3 of 5)	657	FBgn0030703|FBtr0074166
chr2L	13393232	13393732	10.96	11.36	0.4	0.0036	0.0259	TTS (FBgn0032518)	TTS (NM_135805)	1610	FBgn0032518|FBtr0342637
chr3L	18681300	18681800	11.73	12.13	0.4	0.00359	0.0259	promoter-TSS (FBgn0052202)	promoter-TSS (NM_168774)	286	FBgn0036804|FBtr0113179
chr3L	14785737	14786237	10.89	11.29	0.4	0.00401	0.0281	promoter-TSS (FBgn0036450)	promoter-TSS (NM_140467)	425	FBgn0036449|FBtr0075699
chr3L	12471799	12472299	11.61	12.01	0.4	0.00422	0.0291	exon (FBgn0036286, exon 2 of 5)	exon (NM_140319, exon 2 of 5)	322	FBgn0036286|FBtr0075956
chr3L	4135373	4135873	12.04	12.44	0.4	0.0049	0.0321	TTS (FBgn0004574)	TTS (NM_001274475)	415	FBgn0260985|FBtr0073264
chr2R	24560647	24561147	11.38	11.78	0.4	0.00506	0.0328	promoter-TSS (FBgn0035024)	promoter-TSS (NM_138088)	156	FBgn0016687|FBtr0273253
chr2R	22212976	22213476	11.56	11.96	0.4	0.00605	0.0374	TTS (FBgn0034713)	TTS (NM_137812)	392	FBgn0025186|FBtr0071774
chr2R	13482527	13483027	11.88	12.28	0.4	0.00646	0.0394	TTS (FBgn0033842)	TTS (NM_137032)	452	FBgn0000119|FBtr0087702
chr2R	12430527	12431027	11.93	12.34	0.4	0.00649	0.0395	TTS (FBgn0033738)	TTS (NM_165900)	183	FBgn0262840|FBtr0306082
chr3R	25262806	25263306	11.46	11.87	0.41	0.00012	0.00194	promoter-TSS (FBgn0039304)	promoter-TSS (NM_143106)	316	FBgn0039305|FBtr0084815
chrX	20429002	20429502	11.67	12.08	0.41	0.00023	0.00333	promoter-TSS (FBgn0002641)	promoter-TSS (NM_078699)	421	FBgn0031115|FBtr0339682
chr3L	2651246	2651746	11.59	12.01	0.41	0.000256	0.00359	promoter-TSS (FBgn0259199)	promoter-TSS (NM_001144405)	354	FBgn0027082|FBtr0072948
chr3L	15576795	15577295	11.6	12.01	0.41	0.000274	0.00378	TTS (FBgn0267390)	TTS (NM_140521)	476	FBgn0036512|FBtr0075563
chrX	11493454	11493954	10.82	11.23	0.41	0.000533	0.00624	promoter-TSS (FBgn0265749)	promoter-TSS (NM_206688)	-114	FBgn0052666|FBtr0340295
chr2R	9122293	9122793	10.95	11.36	0.41	0.000739	0.00797	TTS (FBgn0027561)	TTS (NM_145873)	220	FBgn0033381|FBtr0088579
chr3L	9364380	9364880	11.82	12.23	0.41	0.0011	0.0105	exon (FBgn0035980, exon 1 of 1)	exon (NM_140045, exon 1 of 1)	281	FBgn0035980|FBtr0076444
chrX	7902201	7902701	11.82	12.23	0.41	0.00117	0.0109	exon (FBgn0010292, exon 3 of 5)	exon (NM_078519, exon 3 of 5)	572	FBgn0010292|FBtr0071090
chr3R	31616386	31616886	11.56	11.97	0.41	0.00131	0.012	promoter-TSS (FBgn0039859)	promoter-TSS (NM_143620)	334	FBgn0039860|FBtr0085819
chr3L	3035517	3036017	10.9	11.31	0.41	0.00135	0.0123	intron (FBgn0035388, intron 1 of 9)	(ACA)n|Simple_repeat|Simple_repeat	572	FBgn0035388|FBtr0072981
chr2L	5096469	5096969	11.46	11.87	0.41	0.00142	0.0126	TTS (FBgn0031682)	TTS (NM_001273156)	349	FBgn0031683|FBtr0329982
chr3L	19099712	19100212	11.66	12.07	0.41	0.00153	0.0135	TTS (FBgn0036849)	TTS (NM_140834)	393	FBgn0036850|FBtr0075032
chr3R	19876884	19877384	11.83	12.24	0.41	0.00164	0.0142	promoter-TSS (FBgn0038742)	promoter-TSS (NM_142583)	380	FBgn0038741|FBtr0083858
chrX	16886915	16887415	11.53	11.94	0.41	0.0018	0.0153	promoter-TSS (FBgn0030802)	promoter-TSS (NM_001272701)	348	FBgn0030803|FBtr0310519
chrX	5673862	5674362	10.66	11.07	0.41	0.00223	0.0181	TTS (FBgn0029785)	TTS (NM_167043)	1379	FBgn0029785|FBtr0070801
chr2L	18695772	18696272	11.61	12.02	0.41	0.00255	0.02	promoter-TSS (FBgn0032699)	promoter-TSS (NM_136052)	292	FBgn0032700|FBtr0081096
chr2R	12652964	12653464	11.93	12.35	0.41	0.00259	0.0202	promoter-TSS (FBgn0033761)	promoter-TSS (NM_136961)	410	FBgn0033762|FBtr0087844
chr2L	21102780	21103280	11.85	12.26	0.41	0.00319	0.0239	promoter-TSS (FBgn0284251)	promoter-TSS (NM_136242)	288	FBgn0032916|FBtr0081465
chr3L	8522871	8523371	11.36	11.77	0.41	0.0032	0.0239	TTS (FBgn0035907)	TTS (NM_139980)	380	FBgn0035906|FBtr0076654
chr3R	22380199	22380699	11.7	12.11	0.41	0.00346	0.0253	promoter-TSS (FBgn0263047)	promoter-TSS (NM_001260309)	322	FBgn0083985|FBtr0113489
chr2R	18095234	18095734	11.6	12.02	0.41	0.00367	0.0263	promoter-TSS (FBgn0034300)	promoter-TSS (NM_001103893)	80	FBgn0034300|FBtr0113092
chr2L	4971737	4972237	12.1	12.51	0.41	0.00377	0.0268	promoter-TSS (FBgn0010607)	promoter-TSS (NM_164605)	286	FBgn0031659|FBtr0078995
chr3R	13263526	13264026	11.89	12.3	0.41	0.00396	0.0279	promoter-TSS (FBgn0003598)	promoter-TSS (NM_001170130)	285	FBgn0038128|FBtr0082779
chr3R	24048389	24048889	11.48	11.89	0.41	0.00403	0.0282	promoter-TSS (FBgn0005649)	promoter-TSS (NM_170119)	342	FBgn0043455|FBtr0321261
chr3L	13043266	13043766	11.83	12.24	0.41	0.00436	0.0298	promoter-TSS (FBgn0036341)	promoter-TSS (NM_079330)	146	FBgn0086601|FBtr0091754
chr3L	20392892	20393392	11.17	11.57	0.41	0.00489	0.032	exon (FBgn0053969, exon 2 of 3)	exon (NM_001038946, exon 2 of 3)	411	FBgn0053969|FBtr0100010
chr3R	13964881	13965381	11.81	12.22	0.41	0.00489	0.032	promoter-TSS (FBgn0038191)	promoter-TSS (NM_142067)	247	FBgn0015270|FBtr0082866
chr2L	6062897	6063397	11.45	11.86	0.41	0.00555	0.035	promoter-TSS (FBgn0031771)	promoter-TSS (NM_135143)	159	FBgn0031772|FBtr0343122
chr3L	15144281	15144781	11.78	12.19	0.41	0.00563	0.0354	promoter-TSS (FBgn0047178)	promoter-TSS (NM_168616)	177	FBgn0036484|FBtr0075640
chr3L	21030861	21031361	10.86	11.26	0.41	0.00688	0.0413	promoter-TSS (FBgn0028402)	promoter-TSS (NM_001170015)	249	FBgn0037045|FBtr0078327
chr2R	9292558	9293058	10.45	10.86	0.41	0.00739	0.0436	promoter-TSS (FBgn0028408)	promoter-TSS (NM_001273891)	-800	FBgn0028408|FBtr0332998
chr3L	19913085	19913585	11.91	12.33	0.41	0.00767	0.0448	TTS (FBgn0036915)	TTS (NM_168825)	380	FBgn0036916|FBtr0074918
chr3L	5358883	5359383	11.9	12.31	0.41	0.00859	0.0487	exon (FBgn0004380, exon 1 of 1)	exon (NM_079210, exon 1 of 1)	259	FBgn0004380|FBtr0077157
chr2R	16149239	16149739	11.8	12.21	0.41	0.00888	0.0499	promoter-TSS (FBgn0029175)	promoter-TSS (NM_166150)	150	FBgn0034081|FBtr0344527
chr2R	6042723	6043223	11.41	11.83	0.42	9.11e-05	0.00156	exon (FBgn0033055, exon 1 of 5)	exon (NM_206025, exon 1 of 5)	319	FBgn0033055|FBtr0085974
chr3R	15350321	15350821	11.19	11.61	0.42	9.3e-05	0.00159	promoter-TSS (FBgn0038324)	promoter-TSS (NM_142194)	424	FBgn0266722|FBtr0083116
chrX	15075602	15076102	11.04	11.47	0.42	0.000145	0.00229	exon (FBgn0030608, exon 1 of 4)	exon (NM_001042812, exon 1 of 4)	368	FBgn0030608|FBtr0346060
chr3R	15277500	15278000	11.65	12.07	0.42	0.000173	0.00266	TTS (FBgn0011476)	TTS (NM_142186)	359	FBgn0027378|FBtr0083125
chrX	16303935	16304435	11.56	11.99	0.42	0.000185	0.0028	TTS (FBgn0030735)	TTS (NM_001103529)	316	FBgn0027521|FBtr0074222
chrX	6742782	6743282	11.42	11.84	0.42	0.00021	0.00309	promoter-TSS (FBgn0086668)	promoter-TSS (NR_003729)	-31	FBgn0083013|FBtr0113560
chrX	2180424	2180924	11.7	12.13	0.42	0.000281	0.00385	promoter-TSS (FBgn0003116)	promoter-TSS (NM_057336)	142	FBgn0265901|FBtr0342773
chr2L	21180297	21180797	11.72	12.14	0.42	0.000377	0.00483	promoter-TSS (FBgn0000239)	promoter-TSS (NM_138759)	615	FBgn0032929|FBtr0081475
chr2R	24195663	24196163	11.62	12.04	0.42	0.000392	0.00494	TTS (FBgn0266083)	TTS (NM_138050)	416	FBgn0034988|FBtr0072261
chrX	10220331	10220831	11.28	11.7	0.42	0.000504	0.00601	exon (FBgn0085437, exon 1 of 14)	exon (NM_001103468, exon 1 of 15)	472	FBgn0085437|FBtr0071439
chr2R	17716633	17717133	10.81	11.22	0.42	0.000669	0.00745	promoter-TSS (FBgn0028494)	promoter-TSS (NM_137405)	387	FBgn0028494|FBtr0340273
chr3L	19805662	19806162	11.56	11.98	0.42	0.00096	0.0095	promoter-TSS (FBgn0036909)	promoter-TSS (NM_168819)	124	FBgn0083952|FBtr0110816
chr2R	12037377	12037877	12.02	12.44	0.42	0.000992	0.00974	promoter-TSS (FBgn0262820)	promoter-TSS (NM_001259343)	330	FBgn0010339|FBtr0087976
chr3L	17622039	17622539	11.49	11.91	0.42	0.00117	0.0109	promoter-TSS (FBgn0036740)	promoter-TSS (NM_140740)	466	FBgn0036741|FBtr0075182
chr3L	8524310	8524810	11.08	11.5	0.42	0.00155	0.0136	promoter-TSS (FBgn0024236)	promoter-TSS (NM_079250)	306	FBgn0035907|FBtr0076652
chr3L	12849562	12850062	10.89	11.31	0.42	0.00188	0.0158	promoter-TSS (FBgn0036318)	promoter-TSS (NM_001144473)	-21	FBgn0036317|FBtr0273237
chr3R	5216930	5217430	11.66	12.08	0.42	0.0023	0.0185	TTS (FBgn0037296)	TTS (NM_141258)	276	FBgn0259212|FBtr0347363
chr3R	21855610	21856110	12.01	12.44	0.42	0.0025	0.0197	exon (FBgn0015229, exon 1 of 2)	exon (NM_079719, exon 1 of 2)	406	FBgn0015229|FBtr0084157
chrX	6597354	6597854	11.33	11.75	0.42	0.00258	0.0202	TTS (FBgn0029878)	TTS (NM_001272357)	422	FBgn0029879|FBtr0070947
chr3R	5375059	5375559	11.92	12.34	0.42	0.00316	0.0238	promoter-TSS (FBgn0086695)	promoter-TSS (NM_001316495)	288	FBgn0037317|FBtr0100433
chr3L	16105087	16105587	11.34	11.75	0.42	0.00327	0.0243	promoter-TSS (FBgn0262987)	promoter-TSS (NM_001259859)	290	FBgn0036570|FBtr0075495
chr3L	18867821	18868321	11.83	12.25	0.42	0.00356	0.0258	TTS (FBgn0036818)	TTS (NM_001259897)	301	FBgn0036819|FBtr0333708
chr2L	8196379	8196879	11.38	11.8	0.42	0.0043	0.0295	promoter-TSS (FBgn0031996)	promoter-TSS (NM_135346)	289	FBgn0031995|FBtr0335186
chrX	15710947	15711447	11.6	12.02	0.42	0.00441	0.03	promoter-TSS (FBgn0030672)	promoter-TSS (NM_132829)	141	FBgn0030673|FBtr0074055
chrX	5689047	5689547	11.72	12.14	0.42	0.00447	0.0303	promoter-TSS (FBgn0000394)	promoter-TSS (NM_080525)	176	FBgn0029789|FBtr0070847
chr2R	10074941	10075441	12.12	12.54	0.42	0.00449	0.0304	exon (FBgn0033482, exon 2 of 6)	exon (NM_136707, exon 2 of 6)	454	FBgn0033482|FBtr0088428
chr3R	11628848	11629348	11.86	12.28	0.42	0.00464	0.031	TTS (FBgn0042205)	TTS (NM_144455)	340	FBgn0037924|FBtr0082418
chr2R	16017704	16018204	10.99	11.41	0.42	0.00479	0.0317	promoter-TSS (FBgn0034066)	promoter-TSS (NM_137234)	218	FBgn0034067|FBtr0087207
chr3L	7320286	7320786	11.75	12.17	0.42	0.00505	0.0328	TTS (FBgn0035761)	TTS (NM_168199)	469	FBgn0035760|FBtr0076837
chr3R	18241602	18242102	11.85	12.27	0.42	0.00525	0.0336	promoter-TSS (FBgn0020238)	promoter-TSS (NM_169799)	307	FBgn0038588|FBtr0083606
chr2L	8514222	8514722	12.18	12.59	0.42	0.00567	0.0356	promoter-TSS (FBgn0032052)	promoter-TSS (NM_135394)	396	FBgn0032051|FBtr0079697
chr3L	654427	654927	11.07	11.48	0.42	0.00809	0.0468	promoter-TSS (FBgn0035149)	promoter-TSS (NM_138202)	315	FBgn0035150|FBtr0072557
chr3R	14125967	14126467	11.81	12.24	0.43	0.000243	0.00346	promoter-TSS (FBgn0010340)	promoter-TSS (NM_057603)	427	FBgn0262955|FBtr0082892
chrX	16586554	16587054	10.8	11.23	0.43	0.000593	0.00678	promoter-TSS (FBgn0267912)	promoter-TSS (NM_167524)	-139	FBgn0267912|FBtr0305198
chr3L	9073188	9073688	11.51	11.95	0.43	0.000659	0.00739	promoter-TSS (FBgn0035959)	promoter-TSS (NM_140028)	334	FBgn0035960|FBtr0076524
chr3L	1312719	1313219	11.63	12.06	0.43	0.000768	0.00816	promoter-TSS (FBgn0035207)	promoter-TSS (NM_167868)	236	FBgn0035206|FBtr0072728
chr3L	5780160	5780660	11.71	12.13	0.43	0.000842	0.0087	promoter-TSS (FBgn0040298)	promoter-TSS (NM_139730)	147	FBgn0260458|FBtr0091709
chr2L	21101727	21102227	11.65	12.08	0.43	0.000921	0.00929	promoter-TSS (FBgn0032916)	promoter-TSS (NM_136243)	452	FBgn0284251|FBtr0114615
chrX	13617175	13617675	10.91	11.34	0.43	0.000944	0.0094	promoter-TSS (FBgn0030502)	promoter-TSS (NM_001298287)	437	FBgn0030503|FBtr0308644
chr2R	9860156	9860656	10.97	11.41	0.43	0.00112	0.0106	promoter-TSS (FBgn0265339)	promoter-TSS (NR_124490)	353	FBgn0027580|FBtr0088456
chr3L	22727248	22727748	11.91	12.34	0.43	0.00119	0.0111	promoter-TSS (FBgn0037185)	promoter-TSS (NM_141155)	291	FBgn0037184|FBtr0078537
chrX	13821615	13822115	10.97	11.4	0.43	0.00131	0.012	promoter-TSS (FBgn0027537)	promoter-TSS (NM_132701)	442	FBgn0030529|FBtr0073835
chr2L	1166477	1166977	11.07	11.5	0.43	0.00204	0.0169	TTS (FBgn0024314)	TTS (NM_134735)	222	FBgn0031315|FBtr0077964
chr3L	2773446	2773946	11.72	12.15	0.43	0.00207	0.0171	promoter-TSS (FBgn0044452)	promoter-TSS (NM_139491)	311	FBgn0035372|FBtr0073015
chrX	20422638	20423138	10.54	10.97	0.43	0.0022	0.0179	exon (FBgn0023177, exon 2 of 3)	5' UTR (NM_167703, exon 2 of 3)	118	FBgn0023177|FBtr0345017
chr3L	13994790	13995290	11.83	12.26	0.43	0.00238	0.019	exon (FBgn0250848, exon 2 of 3)	exon (NM_138985, exon 2 of 3)	810	FBgn0250848|FBtr0075766
chr3R	21887069	21887569	11.56	12	0.43	0.00241	0.0192	promoter-TSS (FBgn0038916)	promoter-TSS (NM_142738)	36	FBgn0038916|FBtr0084151
chr3R	7907580	7908080	11.65	12.08	0.43	0.00275	0.0212	promoter-TSS (FBgn0037530)	promoter-TSS (NM_141490)	193	FBgn0024909|FBtr0114520
chrX	23106049	23106549	11.56	11.99	0.43	0.00275	0.0212	intron (FBgn0039946, intron 1 of 1)	intron (NM_001111011, intron 1 of 1)	297	FBgn0039946|FBtr0301978
chr3L	14071948	14072448	11.46	11.89	0.43	0.00331	0.0245	TTS (FBgn0267795)	TTS (NM_001144476)	307	FBgn0013563|FBtr0075777
chr3R	21101178	21101678	11.68	12.1	0.43	0.00332	0.0245	promoter-TSS (FBgn0038855)	promoter-TSS (NM_142684)	290	FBgn0038854|FBtr0084035
chr3R	26058595	26059095	12.16	12.58	0.43	0.00342	0.0251	promoter-TSS (FBgn0260224)	promoter-TSS (NM_001170272)	422	FBgn0039406|FBtr0084972
chr2L	7409115	7409615	11.31	11.75	0.43	0.0041	0.0285	TTS (FBgn0031908)	TTS (NM_001273262)	444	FBgn0031909|FBtr0079467
chrX	8463934	8464434	11.51	11.94	0.43	0.00464	0.031	TTS (FBgn0023506)	TTS (NM_132252)	254	FBgn0014032|FBtr0071241
chr2R	17406407	17406907	10.79	11.22	0.43	0.00614	0.0378	exon (FBgn0034210, exon 2 of 3)	exon (NM_137360, exon 3 of 4)	493	FBgn0034210|FBtr0340144
chrX	8719607	8720107	12.03	12.45	0.43	0.00757	0.0444	promoter-TSS (FBgn0030063)	promoter-TSS (NM_132276)	420	FBgn0027330|FBtr0071280
chr3L	15977048	15977548	10.84	11.28	0.43	0.00833	0.0476	TTS (FBgn0036550)	TTS (NM_140563)	266	FBgn0036551|FBtr0075514
chr2R	9583760	9584260	11.69	12.13	0.43	0.00852	0.0484	promoter-TSS (FBgn0033428)	promoter-TSS (NM_136657)	272	FBgn0033427|FBtr0339393
chr3R	17682701	17683201	11.59	12.04	0.44	0.000159	0.00247	promoter-TSS (FBgn0038535)	promoter-TSS (NM_206505)	283	FBgn0038536|FBtr0083479
chr2R	11984680	11985180	11.46	11.89	0.44	0.000195	0.00292	exon (FBgn0011704, exon 2 of 3)	exon (NM_080372, exon 2 of 3)	463	FBgn0011704|FBtr0088046
chr2R	16783742	16784242	11.33	11.77	0.44	0.000289	0.00393	TTS (FBgn0034157)	TTS (NM_206138)	322	FBgn0034158|FBtr0087027
chr3R	11581570	11582070	11.31	11.76	0.44	0.000395	0.00497	TTS (FBgn0037916)	TTS (NM_141831)	245	FBgn0037917|FBtr0082413
chr3L	692297	692797	11.8	12.24	0.44	0.000503	0.00601	TTS (FBgn0035155)	TTS (NM_138210)	372	FBgn0260862|FBtr0072607
chr3L	19818542	19819042	11.8	12.24	0.44	0.000524	0.00618	promoter-TSS (FBgn0036911)	promoter-TSS (NM_206401)	-309	FBgn0013799|FBtr0310476
chrX	11851903	11852403	11.98	12.42	0.44	0.000601	0.00686	TTS (FBgn0030342)	TTS (NM_167310)	377	FBgn0030341|FBtr0073604
chr2R	21518536	21519036	11.32	11.76	0.44	0.000677	0.0075	TTS (FBgn0050288)	TTS (NM_001103928)	320	FBgn0034634|FBtr0071699
chr2L	15255757	15256257	12.02	12.46	0.44	0.00082	0.00853	promoter-TSS (FBgn0259982)	promoter-TSS (NM_001273535)	297	FBgn0283467|FBtr0303164
chr2R	19141500	19142000	10.84	11.28	0.44	0.000891	0.00909	TTS (FBgn0034419)	TTS (NM_166328)	119	FBgn0000578|FBtr0100174
chr3R	18220584	18221084	11.67	12.11	0.44	0.000925	0.00932	promoter-TSS (FBgn0038583)	promoter-TSS (NM_142435)	-135	FBgn0038583|FBtr0083610
chr2R	16185390	16185890	11.61	12.04	0.44	0.000989	0.00973	promoter-TSS (FBgn0034087)	promoter-TSS (NM_137251)	382	FBgn0034086|FBtr0087247
chrX	7013126	7013626	11.81	12.25	0.44	0.00102	0.00995	promoter-TSS (FBgn0029929)	promoter-TSS (NM_132149)	286	FBgn0029928|FBtr0071032
chr3R	18184509	18185009	10.61	11.06	0.44	0.00107	0.0103	promoter-TSS (FBgn0038576)	promoter-TSS (NM_142427)	638	FBgn0038575|FBtr0083618
chr3R	19877844	19878344	11.37	11.81	0.44	0.00108	0.0104	promoter-TSS (FBgn0038741)	promoter-TSS (NM_142582)	358	FBgn0038742|FBtr0083817
chrX	11092609	11093109	11.54	11.98	0.44	0.00112	0.0106	TTS (FBgn0030263)	TTS (NM_132453)	368	FBgn0027498|FBtr0073429
chr3L	11992454	11992954	11.53	11.97	0.44	0.00156	0.0136	TTS (FBgn0036236)	TTS (NM_140280)	475	FBgn0036237|FBtr0076062
chrX	5671115	5671615	11.87	12.32	0.44	0.00158	0.0138	TTS (FBgn0028474)	TTS (NM_132014)	447	FBgn0015794|FBtr0070849
chr3L	3941944	3942444	10.79	11.23	0.44	0.00166	0.0143	promoter-TSS (FBgn0035477)	promoter-TSS (NM_139584)	271	FBgn0027552|FBtr0073171
chr3R	19643418	19643918	11.89	12.33	0.44	0.00169	0.0146	promoter-TSS (FBgn0038721)	promoter-TSS (NM_142563)	718	FBgn0283536|FBtr0346100
chr3L	16351290	16351790	11.82	12.25	0.44	0.0018	0.0153	promoter-TSS (FBgn0283681)	promoter-TSS (NM_140623)	411	FBgn0036614|FBtr0075428
chr2L	8220022	8220522	11.65	12.09	0.44	0.00372	0.0266	TTS (FBgn0032006)	TTS (NM_001169440)	469	FBgn0032005|FBtr0079631
chrX	11709295	11709795	12	12.44	0.44	0.00403	0.0282	TTS (FBgn0030328)	TTS (NM_167299)	406	FBgn0030327|FBtr0073620
chrX	13721385	13721885	12.02	12.45	0.44	0.00405	0.0282	promoter-TSS (FBgn0002878)	promoter-TSS (NM_080170)	342	FBgn0030514|FBtr0073843
chr3R	22465111	22465611	10.7	11.14	0.44	0.00446	0.0303	promoter-TSS (FBgn0038973)	promoter-TSS (NM_142794)	377	FBgn0038972|FBtr0084254
chr3R	22448231	22448731	11.63	12.07	0.44	0.00456	0.0307	exon (FBgn0085405, exon 1 of 3)	exon (NM_001104402, exon 1 of 3)	383	FBgn0085405|FBtr0112608
chr2L	19426071	19426571	10.9	11.35	0.44	0.0047	0.0312	promoter-TSS (FBgn0032780)	promoter-TSS (NM_001273646)	24	FBgn0032779|FBtr0334164
chr3L	15159151	15159651	12.09	12.53	0.44	0.00474	0.0314	promoter-TSS (FBgn0036486)	promoter-TSS (NM_140498)	302	FBgn0036487|FBtr0075642
chr3L	1307714	1308214	12.1	12.55	0.44	0.00485	0.0319	promoter-TSS (FBgn0035204)	promoter-TSS (NM_138251)	417	FBgn0035205|FBtr0072669
chr2R	24514347	24514847	11.22	11.66	0.44	0.00502	0.0326	exon (FBgn0284252, exon 1 of 4)	exon (NM_166675, exon 1 of 4)	400	FBgn0284252|FBtr0072349
chr3R	5555281	5555781	11.7	12.14	0.44	0.00648	0.0395	exon (FBgn0037338, exon 1 of 3)	exon (NM_141291, exon 1 of 3)	448	FBgn0037338|FBtr0078688
chr2L	8212350	8212850	12.13	12.57	0.44	0.00704	0.042	promoter-TSS (FBgn0032001)	promoter-TSS (NM_001273303)	302	FBgn0032000|FBtr0079633
chrX	11135593	11136093	10.17	10.62	0.44	0.00768	0.0449	exon (FBgn0030268, exon 2 of 5)	exon (NM_167269, exon 2 of 5)	580	FBgn0030268|FBtr0073479
chr2R	7965792	7966292	10.25	10.69	0.44	0.00804	0.0466	TTS (FBgn0033243)	TTS (NM_136496)	1982	FBgn0033243|FBtr0339127
chr3L	6494719	6495219	11.94	12.38	0.44	0.00808	0.0468	promoter-TSS (FBgn0020251)	promoter-TSS (NM_001169883)	328	FBgn0035704|FBtr0076986
chr2R	24796935	24797435	11.84	12.28	0.44	0.00843	0.0481	promoter-TSS (FBgn0035068)	promoter-TSS (NM_138125)	229	FBgn0023181|FBtr0072425
chr2R	17426929	17427429	11.96	12.39	0.44	0.00867	0.049	promoter-TSS (FBgn0034215)	promoter-TSS (NM_001274120)	332	FBgn0034214|FBtr0086961
chr3R	26059684	26060184	11.44	11.89	0.45	1.89e-05	0.000434	promoter-TSS (FBgn0039406)	promoter-TSS (NM_170257)	427	FBgn0039407|FBtr0346731
chrX	6036631	6037131	11.46	11.91	0.45	3.92e-05	0.000787	exon (FBgn0003302, exon 3 of 3)	exon (NM_078498, exon 2 of 2)	381	FBgn0003302|FBtr0070889
chrX	20430219	20430719	11.27	11.73	0.45	4.35e-05	0.000858	promoter-TSS (FBgn0031115)	promoter-TSS (NM_167704)	335	FBgn0002641|FBtr0077306
chr2R	16150071	16150571	11.16	11.61	0.45	5.09e-05	0.000976	promoter-TSS (FBgn0034081)	promoter-TSS (NM_001032251)	199	FBgn0034083|FBtr0302084
chr3L	8514309	8514809	11.09	11.55	0.45	7.98e-05	0.00139	exon (FBgn0035902, exon 2 of 2)	exon (NM_139975, exon 2 of 2)	362	FBgn0035902|FBtr0076655
chr3R	5793722	5794222	11.78	12.23	0.45	0.000119	0.00192	promoter-TSS (FBgn0037379)	promoter-TSS (NM_141334)	345	FBgn0037378|FBtr0078668
chr3R	24817674	24818174	11.84	12.3	0.45	0.000118	0.00192	promoter-TSS (FBgn0027617)	promoter-TSS (NM_143034)	461	FBgn0039229|FBtr0084700
chr3L	20375338	20375838	11.71	12.16	0.45	0.000215	0.00314	promoter-TSS (FBgn0036980)	promoter-TSS (NM_140959)	308	FBgn0001247|FBtr0273273
chr3L	3937452	3937952	11.82	12.28	0.45	0.000334	0.00439	TTS (FBgn0035476)	TTS (NM_139582)	290	FBgn0035475|FBtr0345342
chr3L	22877459	22877959	11.08	11.54	0.45	0.00034	0.00444	exon (FBgn0044324, exon 3 of 6)	exon (NM_168976, exon 3 of 6)	475	FBgn0044324|FBtr0078570
chr3R	29123473	29123973	11.35	11.81	0.45	0.000344	0.00448	exon (FBgn0039637, exon 1 of 3)	promoter-TSS (NM_057545)	308	FBgn0039637|FBtr0085372
chr3R	16435923	16436423	11.65	12.1	0.45	0.000473	0.0057	TTS (FBgn0038427)	TTS (NM_001038969)	424	FBgn0038426|FBtr0083316
chr3R	19863776	19864276	11.91	12.37	0.45	0.000514	0.0061	promoter-TSS (FBgn0038739)	promoter-TSS (NM_142580)	367	FBgn0038738|FBtr0083860
chr3L	19261554	19262054	11.62	12.07	0.45	0.000584	0.00668	TTS (FBgn0017578)	TTS (NM_140840)	411	FBgn0260857|FBtr0074989
chrX	17421350	17421850	11.77	12.22	0.45	0.00105	0.0102	TTS (FBgn0040877)	TTS (NM_144231)	545	FBgn0027602|FBtr0074440
chr3L	13929484	13929984	12.13	12.58	0.45	0.00115	0.0109	promoter-TSS (FBgn0036386)	promoter-TSS (NM_140412)	348	FBgn0001108|FBtr0075756
chr2R	13941505	13942005	10.89	11.34	0.45	0.00126	0.0116	TTS (FBgn0033885)	TTS (NM_137072)	355	FBgn0013733|FBtr0087616
chr2R	19310057	19310557	11.5	11.95	0.45	0.00141	0.0126	TTS (FBgn0264753)	TTS (NM_001274158)	358	FBgn0034433|FBtr0086558
chr3L	14001153	14001653	11.01	11.46	0.45	0.0018	0.0153	promoter-TSS (FBgn0036398)	promoter-TSS (NM_140424)	406	FBgn0036397|FBtr0333025
chr2L	18709003	18709503	11.57	12.02	0.45	0.00192	0.0161	promoter-TSS (FBgn0025608)	promoter-TSS (NM_058040)	408	FBgn0032705|FBtr0081099
chr2R	13197504	13198004	11.82	12.27	0.45	0.00208	0.0171	exon (FBgn0053182, exon 2 of 7)	5' UTR (NM_001169668, exon 2 of 7)	583	FBgn0053182|FBtr0087770
chr3R	13970746	13971246	11.08	11.53	0.45	0.00223	0.0181	promoter-TSS (FBgn0263414)	promoter-TSS (NR_048388)	-736	FBgn0263414|FBtr0309198
chr2L	7026537	7027037	11.82	12.27	0.45	0.00251	0.0198	promoter-TSS (FBgn0031881)	promoter-TSS (NM_135249)	500	FBgn0051908|FBtr0079429
chr3R	5613441	5613941	11.92	12.37	0.45	0.00261	0.0204	promoter-TSS (FBgn0017550)	promoter-TSS (NM_169080)	334	FBgn0019637|FBtr0078704
chr3L	7348350	7348850	10.93	11.38	0.45	0.00271	0.0209	promoter-TSS (FBgn0015298)	promoter-TSS (NM_057787)	288	FBgn0019662|FBtr0076846
chr3L	19792989	19793489	10.72	11.17	0.45	0.00273	0.0211	promoter-TSS (FBgn0261283)	promoter-TSS (NM_168816)	330	FBgn0261360|FBtr0302278
chr2R	20622767	20623267	12.14	12.6	0.45	0.0031	0.0234	promoter-TSS (FBgn0034529)	promoter-TSS (NM_137652)	412	FBgn0034528|FBtr0086254
chr3R	23957678	23958178	12.1	12.55	0.45	0.00322	0.024	promoter-TSS (FBgn0039132)	promoter-TSS (NM_142941)	463	FBgn0005674|FBtr0084511
chr2R	13133212	13133712	11.74	12.19	0.45	0.00352	0.0256	exon (FBgn0259876, exon 1 of 5)	exon (NM_001169664, exon 1 of 5)	321	FBgn0259876|FBtr0299507
chr3L	15836660	15837160	10.84	11.29	0.45	0.00387	0.0275	TTS (FBgn0052150)	TTS (NM_168635)	572	FBgn0036538|FBtr0306854
chrX	5916001	5916501	10.7	11.15	0.45	0.00406	0.0283	promoter-TSS (FBgn0029823)	promoter-TSS (NM_001144690)	66	FBgn0029823|FBtr0345317
chr2L	143372	143872	11.78	12.23	0.45	0.00634	0.0388	promoter-TSS (FBgn0051974)	promoter-TSS (NM_001272871)	300	FBgn0031224|FBtr0078116
chrX	10745535	10746035	11.86	12.31	0.45	0.00674	0.0407	promoter-TSS (FBgn0052676)	promoter-TSS (NM_001272497)	352	FBgn0003204|FBtr0071494
chr2R	15482036	15482536	11.12	11.57	0.45	0.00682	0.0411	exon (FBgn0034021, exon 1 of 5)	exon (NM_137195, exon 1 of 5)	548	FBgn0034021|FBtr0345392
chr2L	9782678	9783178	11.39	11.84	0.45	0.00722	0.0429	exon (FBgn0032147, exon 1 of 4)	exon (NM_135469, exon 1 of 4)	545	FBgn0032147|FBtr0079869
chr3R	26966818	26967318	11.24	11.7	0.45	0.00793	0.0462	promoter-TSS (FBgn0041224)	promoter-TSS (NM_176570)	139	FBgn0039466|FBtr0085069
chrX	17710050	17710550	10.13	10.58	0.45	0.00826	0.0475	promoter-TSS (FBgn0030864)	promoter-TSS (NM_133011)	157	FBgn0261570|FBtr0302835
chrX	5419768	5420268	11.36	11.81	0.45	0.00877	0.0495	promoter-TSS (FBgn0263987)	promoter-TSS (NM_167033)	318	FBgn0263987|FBtr0070795
chr2L	2760006	2760506	12.03	12.48	0.45	0.00889	0.0499	promoter-TSS (FBgn0031455)	promoter-TSS (NM_001032050)	333	FBgn0031456|FBtr0077715
chr3L	22071345	22071845	11.36	11.82	0.46	2.02e-05	0.000457	promoter-TSS (FBgn0264727)	promoter-TSS (NR_073973)	253	FBgn0027532|FBtr0078486
chr3R	8032590	8033090	11.22	11.67	0.46	4.17e-05	0.000825	promoter-TSS (FBgn0010812)	promoter-TSS (NM_001316496)	169	FBgn0037544|FBtr0347360
chr2R	18706189	18706689	11.26	11.71	0.46	8.33e-05	0.00144	TTS (FBgn0262103)	TTS (NM_001103899)	463	FBgn0034379|FBtr0086607
chrX	6347453	6347953	11.57	12.03	0.46	0.000136	0.00216	exon (FBgn0029867, exon 1 of 1)	exon (NM_132089, exon 1 of 1)	601	FBgn0029867|FBtr0070905
chr2R	21292880	21293380	11.37	11.82	0.46	0.000163	0.00251	promoter-TSS (FBgn0016726)	promoter-TSS (NM_166438)	311	FBgn0050390|FBtr0071617
chrX	15784785	15785285	11.89	12.35	0.46	0.000239	0.00342	exon (FBgn0025809, exon 1 of 2)	exon (NM_167461, exon 1 of 2)	548	FBgn0025809|FBtr0074190
chr2R	24611874	24612374	11.43	11.89	0.46	0.000282	0.00386	promoter-TSS (FBgn0035040)	promoter-TSS (NM_001299921)	243	FBgn0035039|FBtr0343487
chr3L	12571810	12572310	11.48	11.93	0.46	0.000425	0.00526	exon (FBgn0036302, exon 2 of 13)	exon (NM_001144471, exon 2 of 10)	482	FBgn0036302|FBtr0300887
chr2L	21237280	21237780	10.83	11.29	0.46	0.00075	0.00802	promoter-TSS (FBgn0051626)	promoter-TSS (NM_165362)	281	FBgn0261239|FBtr0081478
chr3L	10637255	10637755	11.22	11.68	0.46	0.000786	0.00829	promoter-TSS (FBgn0036090)	promoter-TSS (NM_168415)	374	FBgn0000629|FBtr0273338
chr2R	14993315	14993815	11.45	11.92	0.46	0.00127	0.0117	promoter-TSS (FBgn0264378)	promoter-TSS (NR_073877)	270	FBgn0033990|FBtr0332259
chr2R	16955558	16956058	11.83	12.3	0.46	0.00134	0.0122	promoter-TSS (FBgn0085444)	promoter-TSS (NM_001103882)	351	FBgn0265174|FBtr0339071
chr3R	19904120	19904620	11.8	12.25	0.46	0.00154	0.0136	promoter-TSS (FBgn0038745)	promoter-TSS (NM_169880)	498	FBgn0038746|FBtr0083854
chr3R	23758424	23758924	11.7	12.16	0.46	0.00197	0.0164	promoter-TSS (FBgn0039111)	promoter-TSS (NM_170090)	67	FBgn0039111|FBtr0084454
chr2R	12589749	12590249	10.93	11.39	0.46	0.00327	0.0243	promoter-TSS (FBgn0022764)	promoter-TSS (NM_001259353)	233	FBgn0050055|FBtr0345021
chr2L	10423554	10424054	12.12	12.58	0.46	0.00393	0.0278	exon (FBgn0032246, exon 3 of 7)	exon (NM_135556, exon 2 of 6)	471	FBgn0032246|FBtr0080020
chr2R	12515432	12515932	11.64	12.11	0.46	0.00395	0.0278	promoter-TSS (FBgn0033749)	promoter-TSS (NM_165912)	308	FBgn0033750|FBtr0087939
chrX	2603322	2603822	11.61	12.07	0.46	0.00641	0.0392	promoter-TSS (FBgn0004643)	promoter-TSS (NM_080162)	331	FBgn0011606|FBtr0340093
chr2L	15270835	15271335	10.85	11.31	0.46	0.00705	0.0421	promoter-TSS (FBgn0261268)	promoter-TSS (NM_165112)	543	FBgn0261268|FBtr0302158
chr3L	22263471	22263971	11.82	12.28	0.46	0.00772	0.045	promoter-TSS (FBgn0028500)	promoter-TSS (NM_001275276)	353	FBgn0015075|FBtr0078492
chr2L	10412870	10413370	11.24	11.7	0.46	0.00797	0.0463	promoter-TSS (FBgn0032243)	promoter-TSS (NM_001169466)	343	FBgn0032242|FBtr0080047
chr3L	9722587	9723087	11.73	12.19	0.46	0.00812	0.0469	promoter-TSS (FBgn0036038)	promoter-TSS (NM_140095)	357	FBgn0261530|FBtr0306039
chr3R	4813575	4814075	10.81	11.27	0.46	0.0085	0.0483	exon (FBgn0037279, exon 2 of 4)	exon (NM_169021, exon 2 of 4)	187	FBgn0037279|FBtr0345174
chr2R	10051544	10052044	11.58	12.04	0.47	2.09e-05	0.00047	promoter-TSS (FBgn0262169)	promoter-TSS (NM_001103784)	373	FBgn0263260|FBtr0088433
chr2R	17027272	17027772	11.37	11.84	0.47	2.45e-05	0.000539	promoter-TSS (FBgn0265540)	promoter-TSS (NR_124587)	333	FBgn0023172|FBtr0086969
chrX	7967574	7968074	11.02	11.49	0.47	2.6e-05	0.000563	exon (FBgn0003656, exon 1 of 11)	5' UTR (NM_167140, exon 1 of 11)	412	FBgn0003656|FBtr0071125
chr3R	16646364	16646864	11.06	11.53	0.47	3.68e-05	0.000749	promoter-TSS (FBgn0015019)	promoter-TSS (NM_169727)	390	FBgn0038454|FBtr0083356
chr3L	9863660	9864160	11.21	11.68	0.47	3.89e-05	0.000783	promoter-TSS (FBgn0027567)	promoter-TSS (NM_168386)	439	FBgn0036053|FBtr0076362
chrX	16287975	16288475	11.01	11.49	0.47	5.49e-05	0.00104	promoter-TSS (FBgn0011571)	promoter-TSS (NM_001272673)	308	FBgn0052576|FBtr0074245
chr3L	7347319	7347819	11.61	12.08	0.47	5.82e-05	0.00109	promoter-TSS (FBgn0019662)	promoter-TSS (NM_001169899)	-446	FBgn0035768|FBtr0076880
chr3R	24134938	24135438	11.62	12.09	0.47	5.91e-05	0.0011	TTS (FBgn0026317)	TTS (NM_058067)	358	FBgn0266673|FBtr0084547
chr3L	18900835	18901335	11.37	11.85	0.47	6.98e-05	0.00127	promoter-TSS (FBgn0036827)	promoter-TSS (NM_140815)	469	FBgn0036826|FBtr0075075
chrX	477461	477961	11.17	11.64	0.47	7.52e-05	0.00133	exon (FBgn0029523, exon 3 of 3)	exon (NM_001103388, exon 2 of 3)	344	FBgn0029522|FBtr0070076
chr3R	10761423	10761923	11.68	12.16	0.47	8.04e-05	0.0014	promoter-TSS (FBgn0051390)	promoter-TSS (NM_206471)	-98	FBgn0037831|FBtr0082273
chr2L	1704977	1705477	11.53	11.99	0.47	0.000176	0.00268	promoter-TSS (FBgn0011570)	promoter-TSS (NM_001272948)	97	FBgn0011570|FBtr0331630
chr3R	24851805	24852305	11.71	12.18	0.47	0.000182	0.00276	TTS (FBgn0039233)	TTS (NM_143039)	455	FBgn0039234|FBtr0084705
chr3L	11122718	11123218	11.84	12.31	0.47	0.000283	0.00386	promoter-TSS (FBgn0260795)	promoter-TSS (NM_140184)	248	FBgn0036136|FBtr0076223
chr3L	1517963	1518463	11.77	12.24	0.47	0.000287	0.00391	promoter-TSS (FBgn0011204)	promoter-TSS (NM_138269)	363	FBgn0261243|FBtr0072702
chr3R	30056983	30057483	11.92	12.39	0.47	0.000317	0.00423	TTS (FBgn0039744)	TTS (NM_143512)	375	FBgn0260468|FBtr0085563
chrX	1901532	1902032	11.18	11.65	0.47	0.000319	0.00425	promoter-TSS (FBgn0264446)	promoter-TSS (NR_123771)	129	FBgn0052803|FBtr0070356
chr2R	13484775	13485275	11.82	12.3	0.47	0.00034	0.00444	promoter-TSS (FBgn0040477)	promoter-TSS (NM_079006)	366	FBgn0033842|FBtr0087701
chr3L	21839709	21840209	10.71	11.18	0.47	0.00035	0.00453	intron (FBgn0037138, intron 1 of 7)	intron (NM_168942, intron 1 of 7)	168	FBgn0037138|FBtr0078446
chr2R	15370933	15371433	11.12	11.59	0.47	0.00052	0.00616	promoter-TSS (FBgn0265651)	promoter-TSS (NR_124562)	337	FBgn0011660|FBtr0087388
chr3L	6958476	6958976	11.28	11.75	0.47	0.00053	0.00623	promoter-TSS (FBgn0035722)	promoter-TSS (NM_139807)	381	FBgn0029117|FBtr0076897
chr2L	8311431	8311931	11.62	12.09	0.47	0.000616	0.00699	promoter-TSS (FBgn0032017)	promoter-TSS (NM_135362)	283	FBgn0032018|FBtr0079600
chr3R	7247258	7247758	11.45	11.92	0.47	0.00066	0.00739	promoter-TSS (FBgn0037489)	promoter-TSS (NM_141453)	293	FBgn0037490|FBtr0081576
chr3R	8001669	8002169	11.71	12.18	0.47	0.000666	0.00744	promoter-TSS (FBgn0266598)	promoter-TSS (NM_001170075)	358	FBgn0037536|FBtr0081784
chr2L	11129579	11130079	11.68	12.15	0.47	0.000718	0.00782	promoter-TSS (FBgn0032348)	promoter-TSS (NM_135651)	488	FBgn0028700|FBtr0080225
chrX	4113001	4113501	11.95	12.41	0.47	0.000749	0.00802	promoter-TSS (FBgn0026085)	promoter-TSS (NM_001272303)	-449	FBgn0026085|FBtr0333184
chr3L	12149280	12149780	11.82	12.29	0.47	0.000754	0.00805	exon (FBgn0052099, exon 1 of 1)	exon (NM_168492, exon 1 of 1)	258	FBgn0052099|FBtr0076000
chr2L	10211414	10211914	12.04	12.5	0.47	0.000782	0.00827	promoter-TSS (FBgn0032193)	promoter-TSS (NM_135511)	495	FBgn0032194|FBtr0079947
chr3L	8297032	8297532	11.32	11.78	0.47	0.00109	0.0104	exon (FBgn0015793, exon 1 of 4)	exon (NM_079246, exon 1 of 4)	114	FBgn0015793|FBtr0076705
chr3R	14307758	14308258	10.51	10.98	0.47	0.0012	0.0112	intron (FBgn0003567, intron 1 of 6)	intron (NM_079625, intron 1 of 6)	581	FBgn0003567|FBtr0082945
chr3R	4645972	4646864	11.44	11.91	0.47	0.00138	0.0125	promoter-TSS (FBgn0040466)	promoter-TSS (NM_079500)	438	FBgn0022981|FBtr0078859
chrX	19353442	19353942	10.64	11.1	0.47	0.00248	0.0197	intron (FBgn0031016, intron 1 of 7)	intron (NM_001258817, intron 1 of 4)	512	FBgn0031016|FBtr0074707
chr3R	4228666	4229166	11.86	12.32	0.47	0.00374	0.0266	exon (FBgn0261436, exon 2 of 5)	exon (NM_141182, exon 2 of 5)	322	FBgn0261436|FBtr0078986
chr2R	24132932	24133432	11.83	12.3	0.47	0.00413	0.0286	promoter-TSS (FBgn0021875)	promoter-TSS (NM_138046)	369	FBgn0041582|FBtr0072281
chr2R	21298145	21298645	11.1	11.57	0.47	0.00419	0.0289	promoter-TSS (FBgn0261554)	promoter-TSS (NM_001144254)	100	FBgn0265937|FBtr0342901
chr2L	19493654	19494154	11.62	12.09	0.47	0.00482	0.0318	promoter-TSS (FBgn0032793)	promoter-TSS (NM_001273656)	337	FBgn0002044|FBtr0331326
chr2R	23908394	23908894	10.62	11.09	0.47	0.00529	0.0337	exon (FBgn0266041, exon 1 of 1)	non-coding (NR_124719, exon 1 of 1)	231	FBgn0266041|FBtr0343261
chr2R	24744181	24744681	11.78	12.25	0.47	0.00608	0.0375	exon (FBgn0050421, exon 1 of 6)	exon (NM_138115, exon 1 of 7)	683	FBgn0050421|FBtr0343495
chr3R	17391842	17392342	11.13	11.61	0.47	0.0062	0.0381	promoter-TSS (FBgn0265043)	promoter-TSS (NM_001170165)	81	FBgn0265043|FBtr0336488
chr3R	13029845	13030345	11.25	11.72	0.47	0.00832	0.0476	promoter-TSS (FBgn0002354)	promoter-TSS (NM_080203)	212	FBgn0283438|FBtr0445183
chr2L	16730491	16730991	11.39	11.87	0.48	4.11e-06	0.00013	TTS (FBgn0032596)	TTS (NM_001273582)	298	FBgn0032595|FBtr0080937
chr3R	18198251	18198751	10.97	11.44	0.48	2.01e-05	0.000454	intron (FBgn0011481, intron 1 of 1)	intron (NM_169794, intron 1 of 1)	1094	FBgn0011481|FBtr0083612
chr3R	7887203	7887703	11.58	12.06	0.48	2.83e-05	0.000604	promoter-TSS (FBgn0037525)	promoter-TSS (NM_001170070)	409	FBgn0037526|FBtr0081752
chr3R	9771011	9771511	11.19	11.67	0.48	3.09e-05	0.00064	TTS (FBgn0037750)	TTS (NM_001043234)	230	FBgn0037749|FBtr0113211
chr2L	7023387	7023887	11.39	11.87	0.48	4.95e-05	0.000959	exon (FBgn0000053, exon 1 of 7)	exon (NM_001014477, exon 1 of 4)	261	FBgn0000053|FBtr0339663
chr2R	18183491	18183991	11.6	12.08	0.48	5.92e-05	0.0011	TTS (FBgn0053958)	TTS (NM_001038869)	349	FBgn0034315|FBtr0086771
chr3R	13088838	13089338	10.97	11.45	0.48	5.97e-05	0.00111	promoter-TSS (FBgn0085337)	promoter-TSS (NM_001104300)	-153	FBgn0085337|FBtr0445441
chr4	865901	866401	10.81	11.29	0.48	0.000108	0.00179	exon (FBgn0039936, exon 2 of 9)	exon (NM_001169357, exon 2 of 10)	874	FBgn0039936|FBtr0300886
chr2L	10970710	10971210	11	11.49	0.48	0.000141	0.00223	promoter-TSS (FBgn0053129)	promoter-TSS (NM_176009)	518	FBgn0032321|FBtr0080146
chr2L	16327184	16327684	11.83	12.32	0.48	0.000176	0.00268	TTS (FBgn0001995)	TTS (NM_080200)	366	FBgn0014092|FBtr0080834
chrX	15333886	15334386	10.77	11.25	0.48	0.000268	0.00372	promoter-TSS (FBgn0026428)	promoter-TSS (NM_167437)	-83	FBgn0026428|FBtr0307383
chrX	16390778	16391278	11.61	12.09	0.48	0.000374	0.0048	promoter-TSS (FBgn0004367)	promoter-TSS (NM_078645)	410	FBgn0010416|FBtr0074305
chr2L	16311042	16311542	11.16	11.64	0.48	0.000405	0.00507	promoter-TSS (FBgn0000339)	promoter-TSS (NM_001273566)	337	FBgn0001086|FBtr0080833
chrX	18858372	18858872	11.95	12.43	0.48	0.000466	0.00564	promoter-TSS (FBgn0030968)	promoter-TSS (NM_001298487)	420	FBgn0030969|FBtr0074643
chr2L	20091518	20092018	11.55	12.02	0.48	0.000539	0.00629	promoter-TSS (FBgn0032845)	promoter-TSS (NM_001273689)	157	FBgn0032846|FBtr0081333
chr3R	9756634	9757134	11.21	11.69	0.48	0.000939	0.00939	promoter-TSS (FBgn0037742)	promoter-TSS (NM_169308)	-374	FBgn0037742|FBtr0332172
chr2L	21261152	21261652	11.61	12.09	0.48	0.00107	0.0103	intron (FBgn0021856, intron 1 of 3)	CpG	235	FBgn0021856|FBtr0081482
chr3R	26716698	26717198	11.63	12.12	0.48	0.00178	0.0151	promoter-TSS (FBgn0039450)	promoter-TSS (NM_170285)	441	FBgn0039449|FBtr0085047
chr3L	6957553	6958053	11.45	11.92	0.48	0.00281	0.0215	promoter-TSS (FBgn0029117)	promoter-TSS (NM_080019)	305	FBgn0035722|FBtr0076939
chrX	17842247	17842747	11.94	12.43	0.48	0.0035	0.0256	TTS (FBgn0030870)	TTS (NM_133017)	337	FBgn0000617|FBtr0074463
chr2R	20244834	20245334	11.36	11.84	0.48	0.00358	0.0259	TTS (FBgn0034489)	TTS (NM_137617)	304	FBgn0034488|FBtr0086322
chr3L	17428254	17428754	11.75	12.24	0.48	0.0036	0.0259	TTS (FBgn0052174)	TTS (NM_001144490)	332	FBgn0053052|FBtr0075229
chrX	4120406	4120906	11.43	11.92	0.48	0.00391	0.0277	exon (FBgn0026083, exon 5 of 8)	exon (NM_001169189, exon 3 of 6)	559	FBgn0026083|FBtr0305185
chr2R	8105630	8106130	11.98	12.46	0.48	0.00411	0.0285	promoter-TSS (FBgn0033261)	promoter-TSS (NM_001316410)	434	FBgn0033260|FBtr0301355
chr3R	9767061	9767561	12.14	12.62	0.48	0.00436	0.0298	promoter-TSS (FBgn0037747)	promoter-TSS (NM_001014612)	504	FBgn0024330|FBtr0339719
chr3R	29936011	29936511	11.96	12.44	0.48	0.00574	0.036	promoter-TSS (FBgn0039726)	promoter-TSS (NM_143495)	284	FBgn0039727|FBtr0300825
chr3R	19403704	19404204	10.73	11.22	0.48	0.00694	0.0416	promoter-TSS (FBgn0086613)	promoter-TSS (NM_169854)	487	FBgn0038704|FBtr0083759
chr3L	8298994	8299494	11.41	11.89	0.48	0.00723	0.0429	promoter-TSS (FBgn0035867)	promoter-TSS (NM_139945)	595	FBgn0035866|FBtr0076715
chr3L	10638203	10638703	11.29	11.77	0.48	0.00738	0.0435	promoter-TSS (FBgn0000629)	promoter-TSS (NM_001144460)	308	FBgn0036090|FBtr0076254
chrX	4100267	4100767	11.42	11.91	0.49	3.24e-06	0.000106	promoter-TSS (FBgn0029694)	promoter-TSS (NM_131921)	514	FBgn0029693|FBtr0343297
chr3R	8806560	8807060	11.52	12.01	0.49	4.53e-06	0.000139	TTS (FBgn0037632)	TTS (NM_141578)	489	FBgn0037634|FBtr0081919
chr3R	7919439	7919939	11.01	11.51	0.49	7.23e-06	0.000201	promoter-TSS (FBgn0002542)	promoter-TSS (NM_080111)	422	FBgn0037531|FBtr0300685
chr3L	8340995	8341495	11.41	11.9	0.49	8.22e-06	0.000221	TTS (FBgn0035876)	TTS (NM_139953)	461	FBgn0035877|FBtr0076604
chrX	54093	54593	11.44	11.94	0.49	1.58e-05	0.000376	Intergenic	HETA|LINE|Jockey	-68149	FBgn0058469|FBtr0307364
chr3L	13411941	13412441	11.67	12.16	0.49	1.74e-05	0.000406	promoter-TSS (FBgn0260049)	promoter-TSS (NM_168543)	262	FBgn0036356|FBtr0345341
chr3R	15857076	15857576	11.51	12	0.49	1.87e-05	0.000433	TTS (FBgn0051183)	TTS (NM_142248)	144	FBgn0038376|FBtr0083188
chr3L	19259925	19260425	11.22	11.71	0.49	2.1e-05	0.00047	exon (FBgn0026630, exon 2 of 4)	exon (NM_176349, exon 2 of 4)	136	FBgn0266737|FBtr0345237
chrX	15908598	15909098	11.54	12.03	0.49	3.18e-05	0.000655	exon (FBgn0010315, exon 2 of 6)	exon (NM_167473, exon 1 of 5)	828	FBgn0010315|FBtr0300391
chr2R	10880200	10880700	11.18	11.67	0.49	5.68e-05	0.00107	promoter-TSS (FBgn0010356)	promoter-TSS (NM_057609)	477	FBgn0033564|FBtr0339471
chr3R	8663253	8663753	11.88	12.37	0.49	6.81e-05	0.00124	promoter-TSS (FBgn0037606)	promoter-TSS (NM_141554)	396	FBgn0086679|FBtr0081887
chr3L	5751294	5751794	11.64	12.13	0.49	6.89e-05	0.00126	exon (FBgn0263106, exon 1 of 1)	exon (NM_168128, exon 1 of 1)	645	FBgn0263106|FBtr0077123
chr3R	8344822	8345322	11.13	11.62	0.49	7.53e-05	0.00133	TTS (FBgn0037579)	TTS (NM_141536)	673	FBgn0037580|FBtr0081840
chr3R	27112672	27113172	11.85	12.34	0.49	8.94e-05	0.00154	promoter-TSS (FBgn0039487)	promoter-TSS (NM_001316513)	357	FBgn0027574|FBtr0085106
chr2R	11453220	11453720	11.18	11.67	0.49	9.77e-05	0.00166	exon (FBgn0000581, exon 2 of 10)	5' UTR (NM_001273968, exon 2 of 11)	702	FBgn0000581|FBtr0088140
chr3R	16443318	16443818	11.63	12.12	0.49	0.00017	0.00261	promoter-TSS (FBgn0038428)	promoter-TSS (NM_142286)	325	FBgn0038429|FBtr0083289
chr3R	27273763	27274263	11.39	11.87	0.49	0.000333	0.00437	promoter-TSS (FBgn0046247)	promoter-TSS (NM_001104477)	309	FBgn0039505|FBtr0085158
chr2R	23356490	23356990	11.33	11.81	0.49	0.000441	0.00541	promoter-TSS (FBgn0034850)	promoter-TSS (NM_001169791)	651	FBgn0034849|FBtr0329860
chr2R	9290949	9291449	11.61	12.1	0.49	0.000453	0.00554	promoter-TSS (FBgn0028408)	promoter-TSS (NM_136634)	366	FBgn0026326|FBtr0088599
chr3R	25292521	25293021	10.92	11.41	0.49	0.000453	0.00554	TTS (FBgn0051102)	TTS (NM_170213)	206	FBgn0051098|FBtr0084863
chr2R	20644166	20644666	11.82	12.31	0.49	0.000604	0.00687	promoter-TSS (FBgn0061361)	promoter-TSS (NM_001032273)	381	FBgn0034537|FBtr0086232
chr3R	14662572	14663072	11.77	12.26	0.49	0.000665	0.00744	promoter-TSS (FBgn0038252)	promoter-TSS (NM_142126)	375	FBgn0025808|FBtr0082974
chr2L	20797873	20798373	10.44	10.92	0.49	0.000731	0.00792	exon (FBgn0032886, exon 1 of 3)	5' UTR (NM_165344, exon 1 of 3)	409	FBgn0032886|FBtr0081415
chr3L	16419643	16420143	11.95	12.44	0.49	0.000971	0.00959	promoter-TSS (FBgn0027080)	promoter-TSS (NM_140638)	297	FBgn0053158|FBtr0075390
chr2L	4459895	4460395	11.81	12.3	0.49	0.00103	0.01	promoter-TSS (FBgn0053002)	promoter-TSS (NM_001273099)	276	FBgn0031608|FBtr0077441
chr2R	23382474	23382974	11.44	11.93	0.49	0.00109	0.0105	promoter-TSS (FBgn0266011)	promoter-TSS (NR_124713)	700	FBgn0040660|FBtr0072033
chr3R	23762634	23763134	12.03	12.52	0.49	0.00109	0.0105	promoter-TSS (FBgn0039114)	promoter-TSS (NM_142926)	379	FBgn0039113|FBtr0084464
chr2R	8950319	8950819	12.04	12.53	0.49	0.0012	0.0111	exon (FBgn0033356, exon 2 of 3)	exon (NM_165638, exon 2 of 2)	517	FBgn0053199|FBtr0307344
chr2L	4969220	4969720	12.17	12.66	0.49	0.00128	0.0118	promoter-TSS (FBgn0262467)	promoter-TSS (NM_135040)	467	FBgn0031657|FBtr0078994
chr3R	24187998	24188498	11.93	12.43	0.49	0.00149	0.0132	TTS (FBgn0029503)	TTS (NM_142971)	451	FBgn0039163|FBtr0345215
chr2R	17733502	17734002	11.45	11.94	0.49	0.00168	0.0145	TTS (FBgn0034269)	TTS (NM_001169712)	515	FBgn0085224|FBtr0112388
chr3L	15512053	15512553	10.52	11.01	0.49	0.00183	0.0155	exon (FBgn0000565, exon 2 of 4)	exon (NM_206371, exon 2 of 4)	415	FBgn0000565|FBtr0330176
chr3R	29869566	29870066	11.79	12.29	0.49	0.0023	0.0185	promoter-TSS (FBgn0039714)	promoter-TSS (NM_170444)	452	FBgn0083969|FBtr0110888
chrX	9142768	9143268	11.69	12.19	0.49	0.00332	0.0246	exon (FBgn0030091, exon 2 of 3)	exon (NM_132301, exon 2 of 3)	526	FBgn0030091|FBtr0071299
chr3L	19085388	19085888	11.52	12.01	0.49	0.00444	0.0302	exon (FBgn0036844, exon 1 of 5)	exon (NM_140830, exon 1 of 5)	788	FBgn0036844|FBtr0333220
chr2L	18831434	18831934	10.97	11.47	0.49	0.00548	0.0346	promoter-TSS (FBgn0032715)	promoter-TSS (NM_001299137)	456	FBgn0015808|FBtr0081109
chr3L	21633723	21634223	12.23	12.71	0.49	0.00698	0.0417	exon (FBgn0037109, exon 2 of 4)	exon (NM_141084, exon 2 of 4)	473	FBgn0037109|FBtr0078464
chr3R	17671866	17672366	9.75	10.24	0.49	0.00732	0.0433	exon (FBgn0000063, exon 2 of 4)	exon (NM_142387, exon 2 of 4)	846	FBgn0000063|FBtr0083478
chr3R	16456267	16456767	11.34	11.84	0.5	2.13e-06	7.8e-05	TTS (FBgn0038431)	TTS (NM_001043252)	466	FBgn0038432|FBtr0083291
chr2R	17569013	17569513	11.44	11.94	0.5	3.06e-06	0.000102	promoter-TSS (FBgn0034243)	promoter-TSS (NM_137388)	532	FBgn0040294|FBtr0086828
chr3R	10045508	10046008	11.61	12.11	0.5	3.5e-06	0.000113	promoter-TSS (FBgn0037777)	promoter-TSS (NM_141713)	185	FBgn0037778|FBtr0082173
chr2L	20925542	20926042	11.39	11.88	0.5	4.94e-06	0.000147	TTS (FBgn0032907)	TTS (NM_136234)	355	FBgn0032906|FBtr0081438
chr3R	14328092	14328592	11.05	11.56	0.5	5.1e-06	0.00015	TTS (FBgn0038224)	TTS (NM_169579)	292	FBgn0003480|FBtr0082933
chr3L	12536602	12537102	11.57	12.06	0.5	5.52e-06	0.00016	TTS (FBgn0036302)	TTS (NM_001144471)	463	FBgn0036301|FBtr0075965
chr2R	13593843	13594343	11.71	12.22	0.5	8.66e-06	0.000227	promoter-TSS (FBgn0027581)	promoter-TSS (NM_001274029)	450	FBgn0033859|FBtr0087623
chr2R	8168111	8168611	11.21	11.71	0.5	9.76e-06	0.000253	TTS (FBgn0021995)	TTS (NM_143713)	414	FBgn0033273|FBtr0088789
chr3L	20426982	20427482	11.35	11.85	0.5	2.82e-05	0.000604	TTS (FBgn0036988)	TTS (NM_140966)	392	FBgn0036987|FBtr0078232
chr3R	5606001	5606501	11.69	12.18	0.5	2.9e-05	0.000614	exon (FBgn0261004, exon 2 of 3)	exon (NM_141300, exon 2 of 3)	292	FBgn0261004|FBtr0078743
chr3R	10043306	10043806	11.57	12.07	0.5	6.07e-05	0.00112	promoter-TSS (FBgn0053208)	promoter-TSS (NM_001316573)	287	FBgn0027524|FBtr0082172
chr3L	19092658	19093158	11.37	11.87	0.5	7.19e-05	0.00129	exon (FBgn0036846, exon 1 of 3)	exon (NM_079430, exon 1 of 2)	239	FBgn0036846|FBtr0075026
chr2R	12935752	12936252	11.63	12.13	0.5	0.000103	0.00172	promoter-TSS (FBgn0033785)	promoter-TSS (NM_176160)	533	FBgn0033784|FBtr0087803
chr2L	271009	271509	10.75	11.25	0.5	0.000184	0.00279	TTS (FBgn0086912)	TTS (NM_134667)	485	FBgn0031238|FBtr0078140
chr2L	277773	278273	11.88	12.38	0.5	0.00025	0.00355	promoter-TSS (FBgn0086855)	promoter-TSS (NM_001272882)	211	FBgn0086855|FBtr0330650
chr2R	9712774	9713274	11.46	11.96	0.5	0.00048	0.00577	exon (FBgn0010316, exon 1 of 3)	exon (NM_057600, exon 1 of 3)	704	FBgn0010316|FBtr0088469
chr3R	16433085	16433585	11.86	12.36	0.5	0.000686	0.00758	TTS (FBgn0051279)	TTS (NM_001170159)	338	FBgn0038424|FBtr0083286
chr3L	1731078	1731578	10.49	10.99	0.5	0.000801	0.00838	promoter-TSS (FBgn0027594)	promoter-TSS (NM_167911)	-221	FBgn0027594|FBtr0072798
chr3R	21130471	21130971	11.63	12.13	0.5	0.00106	0.0103	exon (FBgn0038860, exon 1 of 1)	exon (NM_142689, exon 1 of 1)	506	FBgn0038860|FBtr0084015
chr3L	11065187	11065687	11.41	11.91	0.5	0.00116	0.0109	promoter-TSS (FBgn0052075)	promoter-TSS (NM_140171)	447	FBgn0025355|FBtr0076203
chr2L	16287275	16287775	10.93	11.43	0.5	0.00118	0.011	promoter-TSS (FBgn0040079)	promoter-TSS (NM_135939)	205	FBgn0001994|FBtr0343814
chr2R	14161465	14161965	11.68	12.19	0.5	0.00135	0.0122	promoter-TSS (FBgn0033900)	promoter-TSS (NM_137086)	286	FBgn0033901|FBtr0087520
chr2L	9430500	9431000	10.25	10.75	0.5	0.0014	0.0126	promoter-TSS (FBgn0032117)	promoter-TSS (NM_080166)	302	FBgn0032117|FBtr0346623
chr2R	20618774	20619274	11.39	11.89	0.5	0.00239	0.0191	promoter-TSS (FBgn0050147)	promoter-TSS (NM_166402)	396	FBgn0034527|FBtr0086225
chr3R	9401579	9402079	11.59	12.09	0.5	0.00279	0.0214	promoter-TSS (FBgn0037686)	promoter-TSS (NM_169277)	335	FBgn0037687|FBtr0082029
chrX	4319756	4320256	11.8	12.3	0.5	0.00323	0.0241	exon (FBgn0266570, exon 2 of 2)	exon (NM_167007, exon 2 of 2)	569	FBgn0266570|FBtr0070648
chr3R	22042895	22043395	11.1	11.6	0.5	0.0033	0.0244	exon (FBgn0264491, exon 2 of 9)	exon (NM_001170213, exon 2 of 9)	955	FBgn0264491|FBtr0084178
chr2L	10488062	10488562	11.99	12.49	0.5	0.00348	0.0254	promoter-TSS (FBgn0032259)	promoter-TSS (NM_001038806)	310	FBgn0032258|FBtr0080038
chr2L	10427068	10427568	12.28	12.78	0.5	0.00366	0.0263	promoter-TSS (FBgn0262601)	promoter-TSS (NM_001201851)	432	FBgn0267330|FBtr0080021
chrX	16654426	16654926	12.01	12.51	0.5	0.00464	0.031	promoter-TSS (FBgn0003189)	promoter-TSS (NM_078653)	339	FBgn0030768|FBtr0074376
chrX	21027902	21028402	11	11.5	0.5	0.00478	0.0316	TTS (FBgn0031144)	TTS (NM_001144751)	209	FBgn0031143|FBtr0339633
chr3L	1546300	1546800	11.61	12.12	0.5	0.00495	0.0323	promoter-TSS (FBgn0052313)	promoter-TSS (NM_167894)	459	FBgn0041342|FBtr0072738
chr2R	17682771	17683271	11.13	11.63	0.5	0.00611	0.0377	promoter-TSS (FBgn0016059)	promoter-TSS (NM_206157)	-27	FBgn0016059|FBtr0086891
chr2L	6921813	6922313	10.7	11.2	0.5	0.00718	0.0427	intron (FBgn0004838, intron 1 of 4)	intron (NM_164720, intron 1 of 4)	425	FBgn0004838|FBtr0301404
chr2R	10478058	10478558	10.31	10.81	0.5	0.00823	0.0473	TTS (FBgn0033528)	TTS (NM_136747)	259	FBgn0261862|FBtr0088307
chr2R	17444193	17444693	11.59	12.09	0.5	0.0087	0.0491	TTS (FBgn0034219)	TTS (NM_176214)	495	FBgn0027506|FBtr0086958
chr2R	9959977	9960477	11.45	11.95	0.51	3.4e-06	0.000111	promoter-TSS (FBgn0033467)	promoter-TSS (NM_136694)	150	FBgn0283510|FBtr0339422
chr3R	5623641	5624141	11.03	11.54	0.51	4.81e-06	0.000146	promoter-TSS (FBgn0037351)	promoter-TSS (NM_141303)	234	FBgn0044823|FBtr0078739
chr3R	22025026	22025526	11.09	11.61	0.51	5.28e-06	0.000155	TTS (FBgn0038923)	TTS (NM_142746)	230	FBgn0038924|FBtr0084186
chr3R	16650490	16650990	11.47	11.98	0.51	6.03e-06	0.000172	TTS (FBgn0015019)	TTS (NM_169727)	417	FBgn0015351|FBtr0336486
chr2L	10387013	10387513	11.49	11.99	0.51	8.29e-06	0.000221	promoter-TSS (FBgn0267821)	promoter-TSS (NM_001273412)	602	FBgn0032236|FBtr0080007
chr2R	15216974	15217474	11.82	12.32	0.51	1.97e-05	0.000447	TTS (FBgn0265656)	TTS (NM_137177)	393	FBgn0034001|FBtr0087400
chr2R	12593846	12594346	10.77	11.28	0.51	2.89e-05	0.000613	promoter-TSS (FBgn0266817)	promoter-TSS (NR_124527)	-269	FBgn0266817|FBtr0345538
chr3R	9591280	9591780	11	11.51	0.51	4.4e-05	0.000864	promoter-TSS (FBgn0037719)	promoter-TSS (NM_001014611)	222	FBgn0037720|FBtr0082075
chr3L	8891824	8892324	11.16	11.67	0.51	4.88e-05	0.000948	TTS (FBgn0263930)	TTS (NM_001259756)	479	FBgn0020633|FBtr0076585
chr3L	12277653	12278153	11.43	11.94	0.51	5.92e-05	0.0011	promoter-TSS (FBgn0036272)	promoter-TSS (NM_168496)	249	FBgn0036273|FBtr0076007
chr3R	31804733	31805233	11.29	11.8	0.51	0.000113	0.00185	promoter-TSS (FBgn0039881)	promoter-TSS (NM_170578)	295	FBgn0250755|FBtr0290135
chr2L	8308590	8309090	11.52	12.03	0.51	0.000122	0.00195	promoter-TSS (FBgn0032015)	promoter-TSS (NM_135360)	414	FBgn0032016|FBtr0079599
chr3R	9741090	9741590	11.4	11.91	0.51	0.000147	0.00231	exon (FBgn0037737, exon 2 of 2)	exon (NM_001104257, exon 2 of 3)	442	FBgn0037737|FBtr0082126
chr2L	10331715	10332215	11.83	12.34	0.51	0.000201	0.003	promoter-TSS (FBgn0032221)	promoter-TSS (NM_001103669)	495	FBgn0032222|FBtr0079992
chr2R	21141667	21142167	10.6	11.12	0.51	0.000253	0.00357	promoter-TSS (FBgn0034592)	promoter-TSS (NM_137708)	47	FBgn0034590|FBtr0342873
chr3L	9972913	9973413	10.67	11.19	0.51	0.000298	0.00402	exon (FBgn0259932, exon 3 of 3)	exon (NM_001169935, exon 3 of 3)	408	FBgn0263251|FBtr0076351
chr2L	15057453	15057953	10.77	11.28	0.51	0.0003	0.00404	promoter-TSS (FBgn0053679)	promoter-TSS (NM_001032102)	159	FBgn0000317|FBtr0080723
chr2L	4187062	4187562	11.33	11.84	0.51	0.000377	0.00483	promoter-TSS (FBgn0040102)	promoter-TSS (NM_144384)	481	FBgn0051961|FBtr0077484
chr3R	20293468	20293968	11.2	11.71	0.51	0.000392	0.00494	exon (FBgn0262582, exon 2 of 13)	exon (NM_001104373, exon 2 of 13)	475	FBgn0262582|FBtr0305026
chr2R	7512197	7512697	11.76	12.27	0.51	0.000493	0.0059	exon (FBgn0025185, exon 1 of 3)	exon (NM_136445, exon 1 of 3)	302	FBgn0025185|FBtr0088980
chr3R	13305149	13306138	10.55	11.06	0.51	0.000784	0.00827	intron (FBgn0052473, intron 1 of 6)	intron (NM_169504, intron 1 of 6)	881	FBgn0052473|FBtr0082743
chr3L	7974605	7975105	11.21	11.73	0.51	0.000862	0.00888	TTS (FBgn0035829)	TTS (NM_168247)	136	FBgn0027554|FBtr0076766
chr2R	22483434	22483934	11.88	12.39	0.51	0.000891	0.00909	TTS (FBgn0034733)	TTS (NM_137831)	382	FBgn0034734|FBtr0071833
chr3L	21031893	21032393	11.91	12.42	0.51	0.000914	0.00928	promoter-TSS (FBgn0037045)	promoter-TSS (NM_141021)	319	FBgn0028402|FBtr0078288
chr3R	13963282	13963782	11.77	12.28	0.51	0.00109	0.0105	exon (FBgn0038191, exon 2 of 5)	exon (NM_142067, exon 2 of 5)	642	FBgn0038191|FBtr0082876
chr3L	6750969	6751469	10.39	10.9	0.51	0.00142	0.0126	exon (FBgn0035713, exon 3 of 9)	exon (NM_206286, exon 3 of 9)	1533	FBgn0035713|FBtr0076950
chr3L	18866237	18866737	11.6	12.1	0.51	0.0017	0.0146	promoter-TSS (FBgn0267572)	promoter-TSS (NR_133274)	263	FBgn0036818|FBtr0308812
chrX	18504443	18504943	10.39	10.9	0.51	0.00172	0.0147	exon (FBgn0010194, exon 1 of 1)	exon (NM_057576, exon 1 of 1)	712	FBgn0010194|FBtr0343046
chr2R	9599029	9599529	11.51	12.01	0.51	0.00263	0.0205	TTS (FBgn0050340)	TTS (NM_165686)	453	FBgn0261016|FBtr0305178
chr3R	11963263	11963763	11.35	11.87	0.51	0.00269	0.0208	promoter-TSS (FBgn0260741)	promoter-TSS (NM_141875)	390	FBgn0000147|FBtr0082483
chr3R	20990066	20990566	10.13	10.64	0.51	0.00277	0.0213	intron (FBgn0013995, intron 1 of 8)	intron (NM_169941, intron 1 of 8)	267	FBgn0013995|FBtr0309202
chr3R	19029007	19029507	11.81	12.32	0.51	0.00339	0.025	promoter-TSS (FBgn0260779)	promoter-TSS (NM_142518)	327	FBgn0015781|FBtr0083713
chr3R	6379494	6379994	11.79	12.3	0.51	0.00497	0.0324	promoter-TSS (FBgn0010282)	promoter-TSS (NM_079522)	463	FBgn0027514|FBtr0332175
chr3R	29146410	29146910	11.63	12.15	0.51	0.00686	0.0413	TTS (FBgn0039640)	TTS (NM_170398)	233	FBgn0039641|FBtr0085412
chr2L	6447592	6448092	11.2	11.71	0.51	0.00751	0.0441	promoter-TSS (FBgn0031813)	promoter-TSS (NM_001144328)	20	FBgn0031813|FBtr0114603
chr3L	16111485	16111985	12.05	12.56	0.51	0.0083	0.0476	exon (FBgn0263603, exon 3 of 6)	exon (NM_176332, exon 3 of 6)	675	FBgn0263603|FBtr0075493
chr2R	7699583	7700083	11.93	12.44	0.51	0.00856	0.0486	promoter-TSS (FBgn0033212)	promoter-TSS (NM_001169606)	334	FBgn0050496|FBtr0088926
chr3R	31588808	31589308	11.41	11.93	0.52	8.89e-07	3.81e-05	TTS (FBgn0003268)	TTS (NM_057357)	386	FBgn0039854|FBtr0085796
chr3R	27679343	27679843	11.41	11.93	0.52	1.54e-06	5.87e-05	TTS (FBgn0003330)	TTS (NM_143321)	303	FBgn0039538|FBtr0085216
chr2R	9911219	9911719	11.22	11.75	0.52	2.13e-06	7.8e-05	exon (FBgn0033465, exon 2 of 5)	exon (NM_136692, exon 2 of 5)	577	FBgn0033465|FBtr0088384
chr3L	8308228	8308728	11.09	11.61	0.52	3.75e-06	0.00012	TTS (FBgn0266958)	TTS (NR_124832)	463	FBgn0035871|FBtr0076711
chr2R	17026193	17026693	11.03	11.55	0.52	4.94e-06	0.000147	promoter-TSS (FBgn0023172)	promoter-TSS (NM_206147)	550	FBgn0265540|FBtr0340132
chr2L	1128307	1128807	11.49	12	0.52	8.11e-06	0.00022	promoter-TSS (FBgn0031304)	promoter-TSS (NM_134725)	396	FBgn0016926|FBtr0077987
chr2L	9330861	9331361	11.23	11.76	0.52	8.58e-06	0.000227	TTS (FBgn0032109)	TTS (NM_001273358)	349	FBgn0010314|FBtr0079799
chr3R	17149762	17150262	11.32	11.84	0.52	1.23e-05	0.000309	promoter-TSS (FBgn0038490)	promoter-TSS (NM_142352)	346	FBgn0264291|FBtr0083408
chr3L	5563797	5564297	11.6	12.11	0.52	1.45e-05	0.00035	promoter-TSS (FBgn0029118)	promoter-TSS (NM_143706)	274	FBgn0029121|FBtr0077083
chr3L	17420891	17421391	10.68	11.2	0.52	7.63e-05	0.00134	TTS (FBgn0266669)	TTS (NM_140719)	373	FBgn0027660|FBtr0075232
chr3L	15968221	15968721	11.61	12.13	0.52	0.000112	0.00184	promoter-TSS (FBgn0263599)	promoter-TSS (NM_140561)	268	FBgn0036549|FBtr0075512
chr3R	15228575	15229075	11.98	12.5	0.52	0.000128	0.00205	promoter-TSS (FBgn0038307)	promoter-TSS (NM_169624)	583	FBgn0038306|FBtr0083134
chr2L	5944058	5944558	11.39	11.9	0.52	0.000656	0.00737	exon (FBgn0001128, exon 2 of 7)	exon (NM_001273184, exon 2 of 7)	344	FBgn0001128|FBtr0079148
chr3R	9532215	9532715	10.84	11.36	0.52	0.000765	0.00815	exon (FBgn0000244, exon 1 of 2)	exon (NM_001170099, exon 1 of 1)	546	FBgn0000244|FBtr0082119
chr2L	2977148	2977648	11.01	11.53	0.52	0.00092	0.00929	promoter-TSS (FBgn0031483)	promoter-TSS (NM_164518)	277	FBgn0031484|FBtr0343781
chr3L	19992280	19992780	11.69	12.21	0.52	0.00197	0.0164	intron (FBgn0036926, intron 1 of 3)	intron (NM_001300195, intron 1 of 5)	644	FBgn0036926|FBtr0074901
chr3R	31592920	31593420	10.97	11.49	0.52	0.00394	0.0278	TTS (FBgn0039855)	TTS (NM_001104521)	239	FBgn0039856|FBtr0344003
chrX	908615	909115	10.45	10.97	0.52	0.00406	0.0283	exon (FBgn0264449, exon 1 of 12)	5' UTR (NM_001272178, exon 1 of 12)	329	FBgn0264449|FBtr0332604
chrX	5330005	5330505	11.59	12.1	0.52	0.00508	0.0328	promoter-TSS (FBgn0029756)	promoter-TSS (NM_131988)	380	FBgn0026751|FBtr0070763
chr2L	11498406	11498906	12.06	12.57	0.52	0.00539	0.0342	exon (FBgn0032361, exon 2 of 5)	exon (NM_135659, exon 2 of 5)	292	FBgn0032361|FBtr0080248
chr3R	11430001	11430501	10.67	11.19	0.52	0.00579	0.0363	TTS (FBgn0037899)	TTS (NM_169389)	191	FBgn0037898|FBtr0300901
chr2L	568439	568939	12.09	12.6	0.52	0.00659	0.0399	promoter-TSS (FBgn0021874)	promoter-TSS (NM_057946)	350	FBgn0031266|FBtr0078068
chrX	18409490	18409990	10.92	11.44	0.52	0.00802	0.0465	intron (FBgn0052549, intron 1 of 9)	intron (NM_206786, intron 1 of 9)	404	FBgn0052549|FBtr0074570
chr3L	18998416	18998916	9.24	9.76	0.52	0.00836	0.0478	promoter-TSS (FBgn0036837)	promoter-TSS (NM_176346)	-383	FBgn0036837|FBtr0075043
chr3R	5733772	5734272	11.96	12.48	0.52	0.00841	0.048	TTS (FBgn0037369)	TTS (NM_001170041)	510	FBgn0037368|FBtr0078720
chr2L	2740373	2740873	11.22	11.75	0.53	9.39e-07	3.93e-05	promoter-TSS (FBgn0031450)	promoter-TSS (NM_164497)	-371	FBgn0031450|FBtr0089749
chr3L	13966631	13967131	10.94	11.47	0.53	2.48e-06	8.66e-05	exon (FBgn0263232, exon 2 of 5)	exon (NM_168566, exon 2 of 5)	1679	FBgn0036389|FBtr0075759
chrX	19605348	19605848	11.05	11.58	0.53	5.75e-06	0.000165	exon (FBgn0031037, exon 1 of 4)	exon (NM_167669, exon 1 of 5)	400	FBgn0031037|FBtr0074733
chr3L	3466574	3467074	11.49	12.03	0.53	9.25e-06	0.000242	TTS (FBgn0041164)	TTS (NM_001014556)	397	FBgn0010317|FBtr0073127
chr3L	19834565	19835065	11.55	12.08	0.53	1.34e-05	0.000327	promoter-TSS (FBgn0003744)	promoter-TSS (NM_079446)	146	FBgn0052221|FBtr0301008
chrX	16942262	16942762	11.87	12.4	0.53	2.64e-05	0.000569	promoter-TSS (FBgn0030808)	promoter-TSS (NM_001042817)	359	FBgn0030806|FBtr0074417
chr2R	6015060	6015560	11.35	11.89	0.53	2.65e-05	0.000571	exon (FBgn0000043, exon 2 of 2)	exon (NM_078901, exon 2 of 2)	379	FBgn0000043|FBtr0086029
chr2L	18943230	18943730	10.88	11.41	0.53	2.98e-05	0.000625	exon (FBgn0032723, exon 1 of 11)	5' UTR (NM_136073, exon 1 of 11)	480	FBgn0032723|FBtr0342929
chr2R	24767202	24767702	11.06	11.6	0.53	3.08e-05	0.00064	TTS (FBgn0035060)	TTS (NM_166687)	255	FBgn0027590|FBtr0343496
chr3L	12193004	12193504	11.68	12.21	0.53	0.00012	0.00193	TTS (FBgn0000594)	TTS (NM_176323)	434	FBgn0036263|FBtr0346911
chr2R	22421070	22421570	11.5	12.04	0.53	0.00016	0.00248	promoter-TSS (FBgn0034727)	promoter-TSS (NM_079087)	308	FBgn0034728|FBtr0301668
chr2L	13829987	13830487	11.79	12.32	0.53	0.00023	0.00333	promoter-TSS (FBgn0001961)	promoter-TSS (NM_165063)	401	FBgn0015271|FBtr0080543
chr3R	9015608	9016108	11.59	12.12	0.53	0.000237	0.00341	promoter-TSS (FBgn0037655)	promoter-TSS (NM_001170091)	413	FBgn0037656|FBtr0081967
chr3L	18819945	18820445	10.96	11.49	0.53	0.00039	0.00494	promoter-TSS (FBgn0036815)	promoter-TSS (NM_168777)	480	FBgn0036814|FBtr0075084
chr2L	7222445	7222945	12.08	12.61	0.53	0.000527	0.00621	TTS (FBgn0259111)	TTS (NM_001273254)	386	FBgn0263133|FBtr0079413
chrX	2704802	2705302	12.06	12.59	0.53	0.000554	0.00642	exon (FBgn0024996, exon 3 of 5)	exon (NM_130664, exon 3 of 5)	482	FBgn0024996|FBtr0070479
chr2R	17431148	17431648	11.37	11.9	0.53	0.00093	0.00934	promoter-TSS (FBgn0025716)	promoter-TSS (NM_137365)	367	FBgn0034217|FBtr0086917
chr2L	9790963	9791463	11.88	12.41	0.53	0.000976	0.00963	promoter-TSS (FBgn0042174)	TTS (NM_001273372)	317	FBgn0032149|FBtr0079870
chr3L	835901	836401	11.76	12.3	0.53	0.00109	0.0104	TTS (FBgn0260755)	TTS (NM_138217)	469	FBgn0260756|FBtr0301253
chr2R	6613924	6614424	11.56	12.08	0.53	0.00122	0.0113	exon (FBgn0086655, exon 2 of 7)	exon (NM_001103730, exon 2 of 7)	407	FBgn0086655|FBtr0301636
chr2R	10782458	10782958	11.19	11.72	0.53	0.00137	0.0124	promoter-TSS (FBgn0265345)	promoter-TSS (NR_124506)	161	FBgn0053144|FBtr0088254
chr2L	13219080	13219580	11.58	12.11	0.53	0.00168	0.0145	promoter-TSS (FBgn0032486)	promoter-TSS (NM_135773)	593	FBgn0032485|FBtr0080484
chr3R	29033410	29033910	12	12.53	0.53	0.00346	0.0254	promoter-TSS (FBgn0027873)	promoter-TSS (NM_143401)	348	FBgn0039625|FBtr0085419
chr2L	1610735	1611235	11.37	11.91	0.53	0.00366	0.0263	promoter-TSS (FBgn0031351)	promoter-TSS (NM_134765)	172	FBgn0051935|FBtr0077916
chr2R	9139167	9139667	10.55	11.08	0.53	0.00367	0.0263	exon (FBgn0265313, exon 2 of 3)	5' UTR (NM_001299303, exon 2 of 3)	336	FBgn0265313|FBtr0344468
chr3R	25126967	25127467	11.21	11.74	0.53	0.00392	0.0277	promoter-TSS (FBgn0259152)	promoter-TSS (NM_001170250)	142	FBgn0039280|FBtr0084782
chr3R	15837321	15837821	11.08	11.6	0.53	0.00507	0.0328	promoter-TSS (FBgn0017567)	promoter-TSS (NM_079980)	153	FBgn0003483|FBtr0083183
chr2L	4882066	4882566	11.59	12.12	0.53	0.00597	0.0372	promoter-TSS (FBgn0031643)	promoter-TSS (NM_135027)	791	FBgn0000286|FBtr0304887
chr3R	9629823	9630323	12.01	12.54	0.53	0.00724	0.0429	exon (FBgn0005585, exon 3 of 4)	exon (NM_079569, exon 3 of 4)	778	FBgn0005585|FBtr0334618
chr2R	24786678	24787178	10.96	11.5	0.54	1.71e-06	6.45e-05	exon (FBgn0041205, exon 2 of 6)	exon (NM_079132, exon 2 of 6)	483	FBgn0041205|FBtr0072428
chrX	496681	497181	11.47	12.01	0.54	2.89e-06	9.79e-05	TTS (FBgn0023534)	TTS (NM_130490)	443	FBgn0266196|FBtr0343793
chr3L	18901669	18902169	11.73	12.27	0.54	3.01e-06	0.000101	promoter-TSS (FBgn0036826)	promoter-TSS (NM_140814)	326	FBgn0036827|FBtr0075067
chr2L	7800638	7801138	11.17	11.71	0.54	3.17e-06	0.000105	promoter-TSS (FBgn0031950)	promoter-TSS (NM_135307)	507	FBgn0031951|FBtr0301329
chr2R	13230559	13231059	11.38	11.92	0.54	3.9e-06	0.000124	promoter-TSS (FBgn0033812)	promoter-TSS (NM_137006)	227	FBgn0033813|FBtr0087742
chr3R	17001628	17002128	11.11	11.65	0.54	8.33e-06	0.000221	promoter-TSS (FBgn0038465)	promoter-TSS (NM_142327)	477	FBgn0266917|FBtr0083374
chr3L	21317322	21317822	11.77	12.31	0.54	4.85e-05	0.000946	TTS (FBgn0267234)	TTS (NR_125033)	448	FBgn0003042|FBtr0078405
chr3R	29933378	29933878	11.64	12.17	0.54	6.25e-05	0.00115	promoter-TSS (FBgn0051040)	promoter-TSS (NM_143493)	342	FBgn0260759|FBtr0301256
chr3L	4826006	4826506	12.06	12.59	0.54	0.000131	0.00208	promoter-TSS (FBgn0261797)	promoter-TSS (NM_168103)	404	FBgn0027085|FBtr0073348
chr2R	13509669	13510169	11.03	11.56	0.54	0.000161	0.00248	TTS (FBgn0024556)	TTS (NM_001169673)	302	FBgn0033846|FBtr0301388
chr3R	8805066	8805566	11.17	11.71	0.54	0.000272	0.00377	exon (FBgn0037633, exon 2 of 3)	exon (NM_141579, exon 1 of 2)	283	FBgn0037633|FBtr0081934
chr2R	8939142	8939642	11	11.55	0.54	0.000284	0.00388	exon (FBgn0033354, exon 2 of 13)	exon (NM_136585, exon 2 of 13)	397	FBgn0033354|FBtr0088675
chr2R	8444632	8445132	10.32	10.86	0.54	0.00044	0.00541	exon (FBgn0014469, exon 2 of 7)	promoter-TSS (NR_048064)	-117	FBgn0262316|FBtr0304480
chrX	11887455	11887955	11.99	12.53	0.54	0.000562	0.0065	promoter-TSS (FBgn0030349)	promoter-TSS (NM_001272545)	422	FBgn0030350|FBtr0073570
chr3R	14730541	14731041	10.27	10.82	0.54	0.00062	0.00702	exon (FBgn0038256, exon 1 of 5)	5' UTR (NM_142130, exon 1 of 5)	483	FBgn0038256|FBtr0083021
chr3R	18301005	18301505	11.61	12.15	0.54	0.000731	0.00792	TTS (FBgn0038602)	TTS (NM_142452)	473	FBgn0038601|FBtr0083594
chrX	19601253	19601753	11.89	12.43	0.54	0.000944	0.0094	exon (FBgn0031036, exon 2 of 4)	exon (NM_134481, exon 2 of 4)	348	FBgn0031036|FBtr0307162
chr3R	28337137	28337637	10.68	11.22	0.54	0.00117	0.0109	promoter-TSS (FBgn0261618)	promoter-TSS (NM_170365)	499	FBgn0267773|FBtr0347337
chr2R	6675204	6675704	11.55	12.08	0.54	0.00154	0.0136	promoter-TSS (FBgn0033092)	promoter-TSS (NM_165484)	351	FBgn0033089|FBtr0307502
chr2R	20258031	20258531	11.29	11.84	0.54	0.00271	0.0209	promoter-TSS (FBgn0025720)	promoter-TSS (NM_001274172)	289	FBgn0034491|FBtr0086272
chr2R	10820131	10820631	12.25	12.79	0.54	0.0043	0.0295	promoter-TSS (FBgn0086898)	promoter-TSS (NM_165800)	404	FBgn0029134|FBtr0088224
chr2R	19496158	19496658	12.24	12.78	0.54	0.00456	0.0307	exon (FBgn0261456, exon 1 of 2)	exon (NM_001274163, exon 1 of 2)	448	FBgn0261456|FBtr0331920
chrX	18099932	18100432	9.33	9.88	0.54	0.00512	0.033	promoter-TSS (FBgn0030894)	promoter-TSS (NM_167602)	79	FBgn0030894|FBtr0310272
chr2L	6065408	6065908	12.02	12.55	0.54	0.00536	0.034	promoter-TSS (FBgn0031774)	promoter-TSS (NM_164680)	295	FBgn0031773|FBtr0079215
chr3R	20328980	20329480	10.21	10.75	0.54	0.00542	0.0344	exon (FBgn0038788, exon 4 of 4)	exon (NM_142623, exon 4 of 4)	766	FBgn0038788|FBtr0083882
chrX	10890154	10890654	9.69	10.23	0.54	0.00566	0.0356	exon (FBgn0017561, exon 1 of 7)	5' UTR (NM_078557, exon 1 of 7)	416	FBgn0017561|FBtr0073404
chr2L	245546	246046	9.23	9.77	0.54	0.00759	0.0445	intron (FBgn0266557, intron 1 of 16)	intron (NM_001258891, intron 1 of 16)	-2720	FBgn0262252|FBtr0304344
chrX	15577347	15577847	11.23	11.78	0.55	9.94e-07	4.1e-05	promoter-TSS (FBgn0030658)	promoter-TSS (NM_132816)	401	FBgn0030657|FBtr0089702
chr2R	9093883	9094383	11.44	11.98	0.55	1.06e-06	4.33e-05	exon (FBgn0033374, exon 2 of 3)	exon (NM_176109, exon 2 of 3)	525	FBgn0033374|FBtr0088632
chr2R	7924303	7924803	11.24	11.79	0.55	2.67e-06	9.17e-05	intron (FBgn0033233, intron 2 of 3)	intron (NM_001259265, intron 2 of 3)	435	FBgn0033233|FBtr0088886
chr3R	18659727	18660227	11.8	12.35	0.55	2.66e-06	9.17e-05	promoter-TSS (FBgn0051224)	promoter-TSS (NM_169826)	360	FBgn0027841|FBtr0083660
chr2R	14871627	14872127	10.86	11.41	0.55	5.29e-06	0.000155	promoter-TSS (FBgn0264962)	promoter-TSS (NM_001169683)	190	FBgn0013773|FBtr0087450
chrX	2713351	2713851	11.66	12.22	0.55	8.26e-06	0.000221	promoter-TSS (FBgn0024991)	promoter-TSS (NM_166949)	359	FBgn0024998|FBtr0070499
chr2R	14163736	14164236	11.74	12.29	0.55	1.1e-05	0.000281	TTS (FBgn0033901)	TTS (NM_001299477)	635	FBgn0033902|FBtr0339964
chrX	15984036	15984536	11.38	11.93	0.55	4.09e-05	0.000814	exon (FBgn0030717, exon 3 of 4)	exon (NM_132868, exon 3 of 4)	515	FBgn0030717|FBtr0074134
chr3R	9555865	9556365	11.76	12.3	0.55	4.14e-05	0.000821	promoter-TSS (FBgn0037708)	promoter-TSS (NM_141647)	331	FBgn0037709|FBtr0082067
chr2R	10124932	10125432	11.12	11.67	0.55	5.1e-05	0.000977	promoter-TSS (FBgn0050011)	promoter-TSS (NM_165750)	-313	FBgn0050011|FBtr0089759
chr3R	24161787	24162287	11.5	12.05	0.55	7.17e-05	0.00129	promoter-TSS (FBgn0039157)	promoter-TSS (NM_001032037)	311	FBgn0039158|FBtr0084551
chr3L	20226638	20227138	11.32	11.87	0.55	0.000135	0.00214	exon (FBgn0260397, exon 2 of 4)	exon (NM_168835, exon 2 of 4)	508	FBgn0260397|FBtr0074825
chr3R	27929793	27930293	11.82	12.38	0.55	0.000178	0.0027	exon (FBgn0027579, exon 3 of 8)	exon (NM_170359, exon 2 of 7)	419	FBgn0027579|FBtr0085251
chr3R	12691934	12692434	11.94	12.49	0.55	0.00021	0.00309	promoter-TSS (FBgn0005355)	promoter-TSS (NM_080502)	413	FBgn0051347|FBtr0082664
chr3R	25686503	25687003	11.95	12.5	0.55	0.000244	0.00347	exon (FBgn0039360, exon 2 of 5)	exon (NM_170238, exon 2 of 5)	396	FBgn0039360|FBtr0084930
chr2R	23063627	23064127	11.71	12.26	0.55	0.000784	0.00827	promoter-TSS (FBgn0261363)	promoter-TSS (NM_080021)	383	FBgn0034814|FBtr0071984
chr2R	14852832	14853332	11.32	11.87	0.55	0.00101	0.00984	promoter-TSS (FBgn0027783)	promoter-TSS (NM_137151)	142	FBgn0028434|FBtr0087448
chr3R	31805711	31806211	11.23	11.78	0.55	0.00136	0.0124	promoter-TSS (FBgn0250755)	promoter-TSS (NM_143642)	283	FBgn0039881|FBtr0305131
chr2L	17496710	17497210	10.37	10.93	0.55	0.0018	0.0153	promoter-TSS (FBgn0267279)	promoter-TSS (NR_124331)	-50	FBgn0267279|FBtr0346495
chr3R	5735764	5736264	11.66	12.2	0.55	0.00199	0.0165	promoter-TSS (FBgn0037370)	promoter-TSS (NM_141322)	341	FBgn0037369|FBtr0301574
chrX	15761496	15761996	11.76	12.32	0.55	0.00204	0.0169	exon (FBgn0030686, exon 3 of 4)	exon (NM_078611, exon 3 of 4)	499	FBgn0030686|FBtr0074090
chr3L	440300	440800	10.17	10.72	0.55	0.00279	0.0214	exon (FBgn0001316, exon 1 of 4)	exon (NM_001103992, exon 1 of 4)	546	FBgn0001316|FBtr0112807
chrX	10475019	10475519	12.1	12.65	0.55	0.00279	0.0214	promoter-TSS (FBgn0261710)	promoter-TSS (NM_167231)	554	FBgn0030206|FBtr0307487
chr3L	9460923	9461423	9.76	10.31	0.55	0.00291	0.0221	promoter-TSS (FBgn0036000)	promoter-TSS (NM_140063)	124	FBgn0266101|FBtr0343555
chrX	5963593	5964093	11.75	12.3	0.55	0.00402	0.0281	exon (FBgn0005390, exon 1 of 7)	exon (NM_132056, exon 1 of 7)	404	FBgn0005390|FBtr0070892
chr3L	19922020	19922520	9.78	10.33	0.55	0.00409	0.0284	exon (FBgn0020887, exon 3 of 7)	exon (NM_168826, exon 3 of 6)	1192	FBgn0020887|FBtr0074916
chr3R	24718715	24719215	12.14	12.69	0.55	0.00411	0.0285	promoter-TSS (FBgn0004885)	promoter-TSS (NM_170168)	399	FBgn0039219|FBtr0084745
chr3R	22749910	22750410	11.77	12.32	0.55	0.00459	0.0308	promoter-TSS (FBgn0039026)	promoter-TSS (NM_001104410)	437	FBgn0086253|FBtr0084320
chrX	19866610	19867110	11	11.55	0.55	0.00511	0.033	exon (FBgn0052529, exon 2 of 9)	5' UTR (NM_001272807, exon 2 of 9)	667	FBgn0052529|FBtr0306520
chr2L	22168025	22168525	11.02	11.57	0.55	0.00517	0.0332	exon (FBgn0032979, exon 3 of 7)	exon (NM_001014498, exon 3 of 7)	868	FBgn0032979|FBtr0100407
chr3R	11231273	11231773	11.83	12.38	0.55	0.00535	0.034	promoter-TSS (FBgn0037881)	promoter-TSS (NM_141798)	356	FBgn0037882|FBtr0082365
chr2L	12427220	12427720	11.35	11.91	0.55	0.00624	0.0383	promoter-TSS (FBgn0032430)	promoter-TSS (NM_135722)	239	FBgn0032429|FBtr0333094
chr3R	20818342	20818842	11.58	12.13	0.55	0.00712	0.0424	TTS (FBgn0038829)	TTS (NM_001043269)	337	FBgn0038828|FBtr0083994
chr3L	349129	349629	8.92	9.47	0.55	0.00864	0.0489	intron (FBgn0261985, intron 1 of 9)	CpG	-1695	FBgn0261985|FBtr0306559
chr2L	16261017	16261517	11.4	11.96	0.56	8.25e-07	3.56e-05	promoter-TSS (FBgn0028897)	promoter-TSS (NM_135938)	497	FBgn0002673|FBtr0331445
chr3L	2376891	2377391	11.47	12.03	0.56	1.51e-06	5.78e-05	promoter-TSS (FBgn0266696)	promoter-TSS (NM_001274398)	415	FBgn0035337|FBtr0072899
chr3R	16481232	16481732	11.38	11.95	0.56	4.88e-06	0.000147	promoter-TSS (FBgn0267693)	promoter-TSS (NR_133407)	249	FBgn0004087|FBtr0083295
chr3L	15987264	15987764	11.71	12.27	0.56	8.16e-06	0.00022	promoter-TSS (FBgn0259824)	promoter-TSS (NM_140567)	-269	FBgn0266995|FBtr0345917
chr2L	16307547	16308047	11.76	12.32	0.56	1.19e-05	0.0003	promoter-TSS (FBgn0015338)	promoter-TSS (NM_135945)	452	FBgn0011708|FBtr0080831
chrX	18646729	18647229	10.78	11.35	0.56	1.24e-05	0.000309	intron (FBgn0027335, intron 1 of 5)	CpG	588	FBgn0027335|FBtr0074616
chr3R	19161604	19162104	12.1	12.66	0.56	7.1e-05	0.00128	exon (FBgn0259705, exon 2 of 2)	exon (NM_142530, exon 2 of 4)	446	FBgn0259704|FBtr0299957
chr2R	13989710	13990210	10.9	11.45	0.56	7.55e-05	0.00133	exon (FBgn0020620, exon 2 of 7)	promoter-TSS (NM_001201996)	440	FBgn0020620|FBtr0330626
chr3R	27925598	27926098	10.73	11.29	0.56	7.88e-05	0.00138	promoter-TSS (FBgn0267126)	promoter-TSS (NR_125280)	184	FBgn0027579|FBtr0335011
chr3L	20347486	20347986	11.3	11.86	0.56	9.46e-05	0.00162	promoter-TSS (FBgn0036974)	promoter-TSS (NM_168848)	206	FBgn0036973|FBtr0078242
chr3R	27111386	27111886	11.53	12.08	0.56	0.000202	0.00301	promoter-TSS (FBgn0027574)	promoter-TSS (NM_170317)	189	FBgn0039487|FBtr0345216
chr3R	25247959	25248459	11.9	12.45	0.56	0.000383	0.00488	promoter-TSS (FBgn0039300)	promoter-TSS (NM_143102)	339	FBgn0039301|FBtr0084812
chr3L	19632125	19632625	10.16	10.72	0.56	0.000677	0.0075	exon (FBgn0036896, exon 1 of 7)	exon (NM_001202203, exon 1 of 7)	721	FBgn0036896|FBtr0302513
chr2R	22805560	22806060	11.35	11.91	0.56	0.00147	0.013	exon (FBgn0000405, exon 3 of 5)	exon (NM_166558, exon 2 of 4)	493	FBgn0000405|FBtr0071914
chr2R	11288080	11288580	10.47	11.03	0.56	0.00156	0.0136	exon (FBgn0033609, exon 2 of 9)	exon (NM_165816, exon 2 of 9)	1442	FBgn0033609|FBtr0088178
chr3R	10389021	10389521	11.2	11.76	0.56	0.0025	0.0197	exon (FBgn0259938, exon 1 of 3)	5' UTR (NM_080036, exon 1 of 4)	1014	FBgn0259938|FBtr0082246
chr3L	19817100	19817600	11.02	11.58	0.56	0.00281	0.0215	promoter-TSS (FBgn0013799)	promoter-TSS (NM_001038944)	440	FBgn0036911|FBtr0332727
chr2R	10420575	10421075	9.54	10.11	0.56	0.00354	0.0257	promoter-TSS (FBgn0053474)	promoter-TSS (NM_206078)	244	FBgn0033519|FBtr0088316
chrX	18500029	18500529	10.71	11.27	0.56	0.00449	0.0304	promoter-TSS (FBgn0030930)	promoter-TSS (NM_167623)	153	FBgn0030931|FBtr0074592
chrX	12759559	12760059	10.43	11	0.56	0.00462	0.031	TTS (FBgn0030420)	TTS (NM_001298238)	808	FBgn0020513|FBtr0333799
chr2R	7964994	7965494	11.24	11.8	0.56	0.00522	0.0334	TTS (FBgn0033243)	TTS (NM_001299247)	2780	FBgn0033243|FBtr0339127
chrX	8563117	8563617	9.24	9.8	0.56	0.00591	0.0368	exon (FBgn0030049, exon 2 of 5)	5' UTR (NM_001103444, exon 2 of 6)	1673	FBgn0030049|FBtr0331723
chr2L	478161	478661	9.32	9.88	0.56	0.00624	0.0383	exon (FBgn0043364, exon 1 of 1)	5' UTR (NM_134685, exon 1 of 1)	1277	FBgn0043364|FBtr0078083
chr2R	8086265	8086765	8.59	9.15	0.56	0.00661	0.04	promoter-TSS (FBgn0028562)	promoter-TSS (NM_079993)	-880	FBgn0028562|FBtr0088778
chrX	1617075	1617575	9.34	9.9	0.56	0.00713	0.0424	intron (FBgn0283451, intron 2 of 8)	intron (NM_166895, intron 1 of 7)	830	FBgn0025390|FBtr0303587
chr2L	3515617	3516117	9.35	9.9	0.56	0.00817	0.0471	exon (FBgn0031544, exon 2 of 4)	exon (NM_001273069, exon 2 of 4)	996	FBgn0031544|FBtr0077525
chr2R	8132151	8132651	11.56	12.12	0.56	0.00821	0.0473	exon (FBgn0005648, exon 3 of 5)	exon (NM_165589, exon 3 of 5)	971	FBgn0005648|FBtr0088786
chr2L	2972991	2973491	11.13	11.71	0.57	1.4e-06	5.47e-05	promoter-TSS (FBgn0004584)	promoter-TSS (NM_001144304)	351	FBgn0260639|FBtr0077641
chr2L	13367868	13368368	11.36	11.93	0.57	1.44e-06	5.61e-05	TTS (FBgn0032509)	TTS (NM_135797)	502	FBgn0051852|FBtr0080466
chr2R	9871721	9872221	11.77	12.34	0.57	2.25e-06	8.19e-05	exon (FBgn0033458, exon 1 of 2)	exon (NM_136685, exon 1 of 2)	502	FBgn0033458|FBtr0088376
chr2L	7219424	7219924	10.73	11.31	0.57	4.39e-06	0.000138	promoter-TSS (FBgn0266324)	promoter-TSS (NR_124131)	359	FBgn0031897|FBtr0330197
chr2R	10821445	10821945	10.77	11.34	0.57	7.51e-06	0.000207	promoter-TSS (FBgn0033555)	promoter-TSS (NM_136772)	20	FBgn0033555|FBtr0088226
chr2L	10422144	10422644	11.47	12.03	0.57	2.94e-05	0.000619	promoter-TSS (FBgn0032246)	promoter-TSS (NM_135556)	386	FBgn0005683|FBtr0333490
chr2R	5698292	5698792	11.04	11.61	0.57	2.94e-05	0.000619	promoter-TSS (FBgn0259979)	promoter-TSS (NM_001299213)	85	FBgn0259979|FBtr0345358
chr2L	13548477	13548977	10.45	11.02	0.57	6.28e-05	0.00115	promoter-TSS (FBgn0023407)	promoter-TSS (NM_165046)	601	FBgn0023407|FBtr0332509
chr2R	17580759	17581259	10.48	11.05	0.57	0.00026	0.00363	TTS (FBgn0034247)	TTS (NM_137390)	516	FBgn0034246|FBtr0086904
chr2L	10729205	10729705	11.05	11.62	0.57	0.00032	0.00425	promoter-TSS (FBgn0032291)	promoter-TSS (NM_164941)	478	FBgn0032290|FBtr0080110
chrX	19750996	19751496	11.08	11.65	0.57	0.000995	0.00975	exon (FBgn0031069, exon 1 of 8)	5' UTR (NM_001272805, exon 1 of 8)	477	FBgn0031069|FBtr0074795
chr3L	16379878	16380832	10.57	11.13	0.57	0.00158	0.0138	intron (FBgn0036622, intron 2 of 4)	intron (NM_001275013, intron 2 of 4)	826	FBgn0036622|FBtr0075422
chrX	2187087	2187587	10.7	11.27	0.57	0.00173	0.0148	promoter-TSS (FBgn0024984)	promoter-TSS (NM_130629)	-482	FBgn0024984|FBtr0070392
chr2L	20084416	20084916	11.6	12.17	0.57	0.00184	0.0156	exon (FBgn0263773, exon 1 of 2)	exon (NM_001273688, exon 1 of 2)	404	FBgn0263773|FBtr0310560
chrX	8689514	8690014	11.58	12.15	0.57	0.00192	0.0161	promoter-TSS (FBgn0027864)	promoter-TSS (NM_132271)	282	FBgn0030057|FBtr0071225
chr3R	30783554	30784054	10.24	10.8	0.57	0.00211	0.0173	promoter-TSS (FBgn0266699)	promoter-TSS (NR_125303)	-159	FBgn0266699|FBtr0345123
chr2L	20680929	20681429	11.42	12	0.57	0.00301	0.0228	exon (FBgn0032876, exon 1 of 1)	exon (NM_165338, exon 1 of 1)	447	FBgn0032876|FBtr0081401
chr2L	3037623	3038123	12.02	12.59	0.57	0.00351	0.0256	promoter-TSS (FBgn0031497)	promoter-TSS (NM_001273053)	368	FBgn0031498|FBtr0335478
chr2L	6051377	6051877	10.4	10.97	0.57	0.00382	0.0271	exon (FBgn0031769, exon 2 of 4)	5' UTR (NM_164679, exon 2 of 4)	789	FBgn0031769|FBtr0079185
chr3L	14762801	14763301	8.8	9.37	0.57	0.00464	0.031	intron (FBgn0036446, intron 1 of 3)	intron (NM_001274918, intron 1 of 3)	1024	FBgn0036446|FBtr0075690
chr3R	10887776	10888276	10	10.57	0.57	0.00478	0.0316	exon (FBgn0042094, exon 2 of 2)	exon (NM_169373, exon 2 of 2)	1255	FBgn0042094|FBtr0339379
chr3L	3053082	3053582	9.36	9.94	0.57	0.00606	0.0374	exon (FBgn0035392, exon 3 of 7)	exon (NM_167973, exon 3 of 7)	674	FBgn0035392|FBtr0072987
chr2R	12917919	12918419	10.05	10.62	0.57	0.00707	0.0422	exon (FBgn0010488, exon 2 of 4)	5' UTR (NM_001038854, exon 2 of 4)	312	FBgn0010488|FBtr0087787
chr2L	7027637	7028137	11.47	12.04	0.57	0.00771	0.045	promoter-TSS (FBgn0051908)	promoter-TSS (NM_164727)	362	FBgn0031881|FBtr0079389
chr2L	16039162	16039662	9.09	9.66	0.57	0.00794	0.0462	exon (FBgn0028644, exon 8 of 8)	exon (NM_078856, exon 8 of 8)	-2634	FBgn0000182|FBtr0080803
chr2R	18850823	18851323	11.44	12.02	0.58	6.03e-07	2.69e-05	promoter-TSS (FBgn0034401)	promoter-TSS (NM_137538)	230	FBgn0034402|FBtr0086619
chr3L	9968474	9968974	10.96	11.54	0.58	6.15e-07	2.72e-05	promoter-TSS (FBgn0036062)	promoter-TSS (NM_140119)	246	FBgn0026404|FBtr0076347
chr2L	4883510	4884010	11.51	12.09	0.58	1.14e-06	4.56e-05	promoter-TSS (FBgn0000286)	promoter-TSS (NM_001273128)	463	FBgn0031643|FBtr0077389
chr3L	12267595	12268095	11.4	11.98	0.58	1.26e-06	4.98e-05	exon (FBgn0052100, exon 2 of 2)	exon (NM_168495, exon 2 of 2)	318	FBgn0052100|FBtr0076006
chr3L	2373956	2374456	11.53	12.11	0.58	1.46e-06	5.64e-05	promoter-TSS (FBgn0035335)	promoter-TSS (NM_001144401)	479	FBgn0035336|FBtr0072890
chr2L	10223016	10223516	10.67	11.25	0.58	2.46e-06	8.61e-05	TTS (FBgn0250843)	TTS (NM_078808)	610	FBgn0032195|FBtr0079949
chr3L	21515408	21515908	10.76	11.34	0.58	1.16e-05	0.000294	promoter-TSS (FBgn0037093)	promoter-TSS (NM_168912)	229	FBgn0026371|FBtr0078387
chr2L	12027500	12028000	10.49	11.07	0.58	2.6e-05	0.000563	exon (FBgn0010497, exon 1 of 5)	5' UTR (NM_138760, exon 1 of 5)	313	FBgn0010497|FBtr0080292
chrX	7109448	7109948	10.99	11.57	0.58	2.82e-05	0.000604	exon (FBgn0027342, exon 2 of 4)	5' UTR (NM_167119, exon 2 of 4)	623	FBgn0027342|FBtr0071017
chr3L	19487911	19488411	11.47	12.05	0.58	2.91e-05	0.000614	exon (FBgn0062928, exon 1 of 4)	exon (NM_168799, exon 2 of 2)	278	FBgn0062928|FBtr0091951
chr3R	10144967	10145467	10.59	11.17	0.58	9.98e-05	0.00168	exon (FBgn0086359, exon 1 of 9)	5' UTR (NM_143815, exon 1 of 9)	550	FBgn0086359|FBtr0082181
chr2R	11899751	11900251	11.59	12.17	0.58	0.000118	0.00192	exon (FBgn0033665, exon 1 of 1)	exon (NM_136868, exon 1 of 1)	485	FBgn0033665|FBtr0088038
chr2L	1981225	1981725	11.47	12.05	0.58	0.000301	0.00404	promoter-TSS (FBgn0031377)	promoter-TSS (NM_134791)	300	FBgn0031378|FBtr0077814
chrX	1874083	1874583	12.02	12.59	0.58	0.000421	0.00522	promoter-TSS (FBgn0023517)	promoter-TSS (NM_130595)	481	FBgn0014411|FBtr0070311
chr2L	8522287	8522787	10.14	10.72	0.58	0.000457	0.00556	TTS (FBgn0032055)	TTS (NM_001273328)	605	FBgn0016122|FBtr0079685
chr3L	11215639	11216139	9.98	10.56	0.58	0.00102	0.00995	exon (FBgn0261553, exon 1 of 7)	5' UTR (NM_001300099, exon 1 of 8)	111	FBgn0261553|FBtr0302696
chr3R	15351315	15351815	11.66	12.24	0.58	0.00117	0.0109	promoter-TSS (FBgn0266722)	promoter-TSS (NM_142193)	341	FBgn0038324|FBtr0083089
chr2R	9414594	9415094	11.33	11.91	0.58	0.00141	0.0126	exon (FBgn0041087, exon 1 of 6)	5' UTR (NM_080252, exon 1 of 6)	503	FBgn0041087|FBtr0088506
chr3R	10863289	10863789	10.44	11.02	0.58	0.00286	0.0219	promoter-TSS (FBgn0037846)	promoter-TSS (NM_141772)	-551	FBgn0037846|FBtr0082297
chr2R	17460302	17460802	9.52	10.11	0.58	0.00291	0.0221	promoter-TSS (FBgn0028953)	promoter-TSS (NM_137370)	-45	FBgn0028953|FBtr0086922
chr2R	6742865	6743365	9.43	10.01	0.58	0.00306	0.0231	exon (FBgn0028579, exon 4 of 8)	exon (NM_136388, exon 4 of 8)	1217	FBgn0028579|FBtr0086125
chr3R	9019314	9019814	12.06	12.64	0.58	0.00404	0.0282	TTS (FBgn0002932)	TTS (NM_169257)	458	FBgn0264075|FBtr0082005
chr2R	19437856	19438356	10.37	10.95	0.58	0.00476	0.0315	promoter-TSS (FBgn0020440)	promoter-TSS (NM_001169736)	624	FBgn0040273|FBtr0086531
chr2L	108447	108947	11.54	12.12	0.58	0.00506	0.0328	promoter-TSS (FBgn0005278)	promoter-TSS (NM_164362)	565	FBgn0005278|FBtr0089434
chrX	8895119	8895619	8.98	9.55	0.58	0.00517	0.0332	intron (FBgn0011661, intron 1 of 8)	intron (NM_001272432, intron 1 of 8)	-1174	FBgn0011661|FBtr0071273
chrX	21043014	21043514	9.15	9.73	0.58	0.0053	0.0338	TTS (FBgn0265613)	TTS (NR_123973)	195	FBgn0025814|FBtr0077243
chr3L	18999800	19000300	11.38	11.97	0.59	5.73e-08	3.75e-06	TTS (FBgn0036839)	TTS (NM_140827)	558	FBgn0036838|FBtr0075041
chr3R	6659621	6660121	10.86	11.45	0.59	3.25e-07	1.64e-05	TTS (FBgn0262801)	TTS (NM_141419)	229	FBgn0024912|FBtr0347362
chr3R	17040948	17041448	11.67	12.26	0.59	5.94e-07	2.67e-05	promoter-TSS (FBgn0038470)	promoter-TSS (NM_142332)	517	FBgn0038471|FBtr0083391
chrX	9272333	9272833	11.66	12.26	0.59	1.24e-06	4.9e-05	promoter-TSS (FBgn0030122)	promoter-TSS (NM_132329)	377	FBgn0030121|FBtr0071327
chr2L	10270241	10270741	11.51	12.1	0.59	3.72e-06	0.00012	TTS (FBgn0032205)	TTS (NM_135522)	441	FBgn0260750|FBtr0079986
chr3R	15794549	15795049	11.06	11.65	0.59	4.63e-06	0.000142	intron (FBgn0262527, intron 1 of 8)	intron (NM_001170151, intron 1 of 8)	1018	FBgn0262527|FBtr0301726
chr2L	13780891	13781391	11.77	12.36	0.59	4.79e-06	0.000146	promoter-TSS (FBgn0028540)	promoter-TSS (NM_165055)	453	FBgn0024846|FBtr0080534
chrX	3375116	3375616	10.98	11.57	0.59	7.57e-06	0.000208	exon (FBgn0262656, exon 2 of 3)	exon (NM_001272275, exon 2 of 3)	2208	FBgn0262656|FBtr0070525
chrX	16271305	16271805	10.75	11.33	0.59	7.65e-06	0.000209	exon (FBgn0030731, exon 1 of 2)	exon (NM_132881, exon 2 of 3)	152	FBgn0030731|FBtr0340442
chr3R	29253830	29254330	10.41	11	0.59	2.51e-05	0.000549	intron (FBgn0003525, intron 1 of 1)	intron (NM_001276137, intron 1 of 1)	1245	FBgn0003525|FBtr0085397
chr2L	5325752	5326252	11.09	11.68	0.59	2.99e-05	0.000625	promoter-TSS (FBgn0266320)	promoter-TSS (NR_124085)	-501	FBgn0266320|FBtr0344050
chr2R	12880531	12881031	11.54	12.13	0.59	3.15e-05	0.000651	promoter-TSS (FBgn0013305)	promoter-TSS (NM_165959)	350	FBgn0002069|FBtr0339391
chr3R	13647828	13648328	11.06	11.65	0.59	4.92e-05	0.000954	promoter-TSS (FBgn0015778)	promoter-TSS (NM_169531)	-743	FBgn0015778|FBtr0346346
chr2R	11198823	11199323	10.5	11.09	0.59	0.000104	0.00172	intron (FBgn0003396, intron 1 of 6)	intron (NM_134279, intron 1 of 6)	798	FBgn0003396|FBtr0088099
chr3R	5788344	5788844	11.28	11.87	0.59	0.00015	0.00234	promoter-TSS (FBgn0028690)	promoter-TSS (NM_141331)	480	FBgn0037376|FBtr0078670
chr3R	24582142	24582642	10.62	11.2	0.59	0.000288	0.00391	TTS (FBgn0039210)	TTS (NM_143015)	472	FBgn0039209|FBtr0084672
chr2R	9399063	9399563	11.56	12.15	0.59	0.000344	0.00448	promoter-TSS (FBgn0028473)	promoter-TSS (NM_136640)	234	FBgn0016970|FBtr0088505
chr3R	17545766	17546266	11.36	11.95	0.59	0.00099	0.00973	TTS (FBgn0025571)	TTS (NM_079915)	515	FBgn0038519|FBtr0083503
chr2L	2769227	2769727	12	12.59	0.59	0.00111	0.0106	promoter-TSS (FBgn0031459)	promoter-TSS (NM_001273035)	589	FBgn0019830|FBtr0077734
chr2L	19132507	19133007	11.86	12.45	0.59	0.0047	0.0312	promoter-TSS (FBgn0086443)	promoter-TSS (NM_001273632)	435	FBgn0086446|FBtr0081157
chr2L	16349154	16349654	8.89	9.48	0.59	0.00502	0.0326	exon (FBgn0000307, exon 2 of 2)	exon (NM_001273570, exon 2 of 2)	879	FBgn0000307|FBtr0321313
chrX	7969644	7970144	10.01	10.6	0.59	0.00595	0.0371	exon (FBgn0003447, exon 1 of 6)	5' UTR (NM_001169226, exon 1 of 6)	192	FBgn0003447|FBtr0301677
chr2R	25268998	25269498	8.23	8.82	0.59	0.0065	0.0396	Intergenic	TAHRE|LINE|Jockey	-13930	FBgn0035094|FBtr0333172
chr3L	18622739	18623239	11.3	11.89	0.59	0.00877	0.0495	promoter-TSS (FBgn0013717)	promoter-TSS (NM_079416)	298	FBgn0259791|FBtr0075108
chr3R	9632267	9632767	10.99	11.58	0.6	1.08e-07	6.24e-06	TTS (FBgn0003334)	TTS (NM_169299)	559	FBgn0266413|FBtr0344394
chr2R	14877688	14878188	10.95	11.56	0.6	1.56e-07	8.77e-06	TTS (FBgn0033978)	TTS (NM_137156)	153	FBgn0033979|FBtr0087453
chr3R	11235326	11235826	11.09	11.69	0.6	3.92e-07	1.92e-05	promoter-TSS (FBgn0051441)	promoter-TSS (NM_169382)	194	FBgn0037885|FBtr0304707
chr2R	15931355	15931855	11.16	11.75	0.6	4.9e-07	2.26e-05	TTS (FBgn0015247)	TTS (NM_176182)	330	FBgn0034049|FBtr0087298
chr2R	10111204	10111704	10.83	11.43	0.6	1.08e-06	4.4e-05	exon (FBgn0003071, exon 1 of 8)	exon (NM_165747, exon 1 of 8)	585	FBgn0003071|FBtr0088421
chr3R	4381718	4382218	10.73	11.33	0.6	1.29e-05	0.000318	TTS (FBgn0037239)	TTS (NM_164347)	663	FBgn0037240|FBtr0078917
chr3L	10631372	10631872	11.51	12.11	0.6	1.71e-05	0.000402	promoter-TSS (FBgn0260643)	promoter-TSS (NM_001169941)	281	FBgn0001179|FBtr0114599
chr3L	16779039	16779539	11.34	11.94	0.6	1.71e-05	0.000402	promoter-TSS (FBgn0036661)	promoter-TSS (NM_168683)	447	FBgn0036660|FBtr0075346
chr2R	21482123	21482623	11.52	12.12	0.6	0.000256	0.00359	exon (FBgn0026369, exon 2 of 8)	exon (NM_079990, exon 2 of 8)	447	FBgn0026369|FBtr0071641
chr3L	4289079	4289579	10.83	11.43	0.6	0.000389	0.00494	TTS (FBgn0015829)	TTS (NM_001169875)	385	FBgn0041630|FBtr0333567
chr2R	22940228	22940728	10.59	11.19	0.6	0.000885	0.00905	exon (FBgn0034804, exon 3 of 4)	exon (NM_001274217, exon 3 of 4)	468	FBgn0034804|FBtr0071993
chr3R	24258919	24259419	9.61	10.21	0.6	0.00122	0.0113	exon (FBgn0011225, exon 2 of 13)	exon (NM_001014649, exon 2 of 13)	319	FBgn0011225|FBtr0084636
chr3L	17533778	17534278	9.79	10.39	0.6	0.00138	0.0124	intron (FBgn0259174, intron 1 of 16)	intron (NM_206394, intron 1 of 16)	278	FBgn0259174|FBtr0299642
chr2R	12570599	12571099	10.51	11.11	0.6	0.00144	0.0128	exon (FBgn0003527, exon 2 of 4)	exon (NM_057404, exon 2 of 4)	483	FBgn0003527|FBtr0087825
chr2R	8892022	8892522	11.7	12.3	0.6	0.00156	0.0136	promoter-TSS (FBgn0033337)	promoter-TSS (NM_001273883)	441	FBgn0021825|FBtr0088641
chr3R	11742240	11742740	11.49	12.09	0.6	0.00162	0.014	promoter-TSS (FBgn0002906)	promoter-TSS (NM_079595)	601	FBgn0037943|FBtr0082431
chr4	1304145	1304645	9.13	9.73	0.6	0.00221	0.0179	Intergenic	HETA|LINE|Jockey	72513	FBgn0053653|FBtr0091630
chr2R	13821258	13821758	9.35	9.95	0.6	0.00229	0.0185	exon (FBgn0000662, exon 3 of 5)	exon (NM_166010, exon 3 of 5)	3045	FBgn0000662|FBtr0087647
chr3R	5736828	5737328	11.88	12.48	0.6	0.00239	0.019	promoter-TSS (FBgn0037369)	promoter-TSS (NM_001170041)	331	FBgn0037370|FBtr0078721
chrX	2122297	2122797	10.19	10.79	0.6	0.00254	0.02	promoter-TSS (FBgn0004860)	promoter-TSS (NM_080055)	739	FBgn0004860|FBtr0112843
chr2R	11358051	11358551	9.91	10.5	0.6	0.00555	0.035	promoter-TSS (FBgn0011987)	TTS (NM_078971)	-651	FBgn0011987|FBtr0088156
chr3R	29593080	29593580	9.42	10.02	0.6	0.00883	0.0497	exon (FBgn0086361, exon 2 of 7)	5' UTR (NM_170419, exon 2 of 7)	228	FBgn0086361|FBtr0085446
chr3R	31581019	31581519	11.34	11.95	0.61	4.59e-09	4.62e-07	promoter-TSS (FBgn0043900)	promoter-TSS (NM_143615)	319	FBgn0003268|FBtr0085795
chr2L	7783070	7783570	11.04	11.66	0.61	4.65e-08	3.13e-06	TTS (FBgn0031946)	TTS (NM_135303)	456	FBgn0031947|FBtr0079488
chr3L	6174483	6174983	11.26	11.87	0.61	4.86e-07	2.26e-05	promoter-TSS (FBgn0035688)	promoter-TSS (NM_139776)	486	FBgn0035689|FBtr0076998
chr2R	18971980	18972480	11.49	12.1	0.61	5.98e-07	2.68e-05	promoter-TSS (FBgn0267351)	promoter-TSS (NM_001274154)	307	FBgn0041702|FBtr0086600
chrX	3967952	3968452	11.7	12.32	0.61	7.84e-07	3.41e-05	promoter-TSS (FBgn0267037)	promoter-TSS (NR_123785)	453	FBgn0029689|FBtr0070625
chr2L	5721090	5721590	11.56	12.17	0.61	1.17e-06	4.68e-05	promoter-TSS (FBgn0031732)	promoter-TSS (NM_001169419)	290	FBgn0024191|FBtr0079134
chr3L	22075267	22075767	11.25	11.86	0.61	5.61e-06	0.000162	promoter-TSS (FBgn0000100)	promoter-TSS (NM_141122)	239	FBgn0037151|FBtr0078484
chr3L	8339290	8339790	10.48	11.08	0.61	1.35e-05	0.000328	promoter-TSS (FBgn0011762)	promoter-TSS (NM_079248)	490	FBgn0035876|FBtr0076602
chrX	634835	635335	11.87	12.49	0.61	1.75e-05	0.000409	promoter-TSS (FBgn0003575)	promoter-TSS (NM_057406)	460	FBgn0020381|FBtr0114559
chr2L	18703675	18704175	11.16	11.77	0.61	6.98e-05	0.00127	promoter-TSS (FBgn0032702)	promoter-TSS (NM_136055)	453	FBgn0032703|FBtr0081098
chr2R	21633674	21634174	10.22	10.83	0.61	9.86e-05	0.00167	promoter-TSS (FBgn0034643)	promoter-TSS (NM_001274195)	116	FBgn0260720|FBtr0301177
chr3L	21532897	21533397	11.77	12.38	0.61	0.000144	0.00227	exon (FBgn0029152, exon 2 of 4)	5' UTR (NM_168922, exon 2 of 4)	566	FBgn0029152|FBtr0078383
chr2R	21719218	21719718	11.71	12.32	0.61	0.000215	0.00314	TTS (FBgn0050398)	TTS (NM_166483)	377	FBgn0050404|FBtr0071747
chr2R	11295499	11295999	10.66	11.27	0.61	0.00032	0.00425	promoter-TSS (FBgn0259238)	promoter-TSS (NM_001144172)	-395	FBgn0259238|FBtr0299854
chr2R	17793433	17793933	10.51	11.12	0.61	0.000323	0.00428	exon (FBgn0028743, exon 1 of 7)	5' UTR (NM_137427, exon 1 of 7)	814	FBgn0028743|FBtr0301142
chr3R	11622730	11623230	9.98	10.59	0.61	0.00038	0.00485	promoter-TSS (FBgn0037922)	promoter-TSS (NM_141837)	117	FBgn0037921|FBtr0307351
chr3L	8973966	8974466	11.92	12.53	0.61	0.00094	0.00939	promoter-TSS (FBgn0035947)	promoter-TSS (NM_140016)	201	FBgn0086706|FBtr0076558
chr2L	2217413	2217913	11.91	12.52	0.61	0.0014	0.0125	promoter-TSS (FBgn0040715)	promoter-TSS (NM_001144295)	374	FBgn0031399|FBtr0077835
chr3L	5768325	5768825	11.74	12.35	0.61	0.00154	0.0136	promoter-TSS (FBgn0260936)	promoter-TSS (NM_168132)	219	FBgn0035632|FBtr0077120
chr3L	16408989	16409489	9.26	9.87	0.61	0.00175	0.0149	promoter-TSS (FBgn0014163)	promoter-TSS (NM_001014586)	-790	FBgn0014163|FBtr0075413
chrX	13111609	13112109	10.82	11.43	0.61	0.00194	0.0162	exon (FBgn0263005, exon 1 of 6)	5' UTR (NM_132625, exon 1 of 6)	603	FBgn0263005|FBtr0346130
chr3L	9212656	9213156	9.44	10.05	0.61	0.00207	0.0171	exon (FBgn0035969, exon 3 of 6)	exon (NM_140036, exon 3 of 6)	1027	FBgn0035969|FBtr0076429
chr2R	12878343	12878843	9.11	9.72	0.61	0.00245	0.0194	exon (FBgn0013305, exon 2 of 4)	exon (NM_001274000, exon 1 of 3)	213	FBgn0013305|FBtr0332883
chr2R	6611033	6611533	9.62	10.23	0.61	0.00291	0.0221	intron (FBgn0086655, intron 1 of 6)	intron (NM_136371, intron 1 of 6)	797	FBgn0086655|FBtr0114364
chr2L	12054988	12055488	10.76	11.36	0.61	0.00377	0.0268	exon (FBgn0028425, exon 2 of 8)	exon (NM_164988, exon 2 of 8)	349	FBgn0028425|FBtr0305089
chr3R	7185928	7186428	12.1	12.72	0.61	0.00617	0.038	promoter-TSS (FBgn0086372)	promoter-TSS (NM_001170067)	495	FBgn0037482|FBtr0081605
chrX	10847547	10848047	12	12.61	0.61	0.00834	0.0477	promoter-TSS (FBgn0030240)	promoter-TSS (NM_132429)	360	FBgn0030239|FBtr0073379
chr3R	25124789	25125289	10.5	11.11	0.61	0.00866	0.049	TTS (FBgn0039280)	TTS (NM_001170249)	1595	FBgn0046214|FBtr0084776
chr2L	19127307	19127807	11.17	11.79	0.62	6.36e-08	4.07e-06	promoter-TSS (FBgn0086444)	promoter-TSS (NM_136102)	298	FBgn0086445|FBtr0081156
chrX	15713858	15714358	11.03	11.65	0.62	6.44e-08	4.09e-06	exon (FBgn0030674, exon 2 of 20)	5' UTR (NM_132831, exon 2 of 19)	468	FBgn0030674|FBtr0339686
chr2R	18156106	18156606	10.83	11.45	0.62	2.22e-07	1.17e-05	promoter-TSS (FBgn0022238)	promoter-TSS (NM_001169715)	23	FBgn0022238|FBtr0300484
chrX	8591232	8591732	11.64	12.25	0.62	3.29e-07	1.65e-05	promoter-TSS (FBgn0025864)	promoter-TSS (NM_001169239)	247	FBgn0040929|FBtr0332627
chr2R	22182161	22182661	11.05	11.68	0.62	6.36e-06	0.000179	promoter-TSS (FBgn0034707)	promoter-TSS (NM_137806)	468	FBgn0034705|FBtr0071786
chr3R	11966853	11967353	11.84	12.45	0.62	3.04e-05	0.000632	promoter-TSS (FBgn0260743)	promoter-TSS (NM_141877)	354	FBgn0260742|FBtr0113223
chr2R	17422168	17422668	10.51	11.13	0.62	0.000188	0.00282	intron (FBgn0022029, intron 1 of 6)	intron (NM_166224, intron 1 of 6)	1042	FBgn0022029|FBtr0086915
chr2L	9697585	9698085	9.97	10.59	0.62	0.000323	0.00428	exon (FBgn0000273, exon 2 of 3)	5' UTR (NM_205950, exon 2 of 3)	1462	FBgn0000273|FBtr0079851
chr2R	18820050	18820550	10.65	11.26	0.62	0.000735	0.00795	exon (FBgn0010551, exon 2 of 5)	exon (NM_001103903, exon 2 of 5)	834	FBgn0010551|FBtr0086614
chr3R	27958378	27958878	11.58	12.21	0.62	0.00109	0.0104	promoter-TSS (FBgn0039565)	promoter-TSS (NM_143347)	-482	FBgn0039565|FBtr0085264
chr2R	24188293	24188793	9.45	10.07	0.62	0.00173	0.0148	exon (FBgn0266083, exon 2 of 6)	exon (NM_138050, exon 2 of 6)	267	FBgn0266083|FBtr0343436
chr2R	24186604	24187104	8.99	9.61	0.62	0.00188	0.0158	promoter-TSS (FBgn0266083)	promoter-TSS (NM_138050)	152	FBgn0266083|FBtr0303783
chr2L	5008994	5009494	11.43	12.05	0.62	0.00219	0.0178	TTS (FBgn0031668)	TTS (NM_001144319)	476	FBgn0053113|FBtr0079038
chrX	6221291	6221791	8.92	9.54	0.62	0.00228	0.0184	exon (FBgn0029849, exon 2 of 2)	exon (NM_167062, exon 3 of 3)	1287	FBgn0029849|FBtr0070875
chr2L	21167739	21168239	11.78	12.4	0.62	0.00251	0.0198	promoter-TSS (FBgn0010100)	promoter-TSS (NM_001103716)	360	FBgn0263050|FBtr0306974
chr3R	9344432	9344932	8.95	9.57	0.62	0.00298	0.0226	intron (FBgn0266410, intron 2 of 5)	CpG	2816	FBgn0266410|FBtr0344368
chr2L	10857543	10858043	11.41	12.03	0.62	0.00416	0.0288	promoter-TSS (FBgn0027363)	promoter-TSS (NM_058100)	301	FBgn0024227|FBtr0080180
chr2R	23987938	23988438	10.53	11.15	0.62	0.0077	0.045	promoter-TSS (FBgn0034950)	promoter-TSS (NM_138020)	267	FBgn0283509|FBtr0072203
chrX	11855190	11855690	12.1	12.71	0.62	0.00828	0.0475	promoter-TSS (FBgn0030342)	promoter-TSS (NM_167310)	419	FBgn0030343|FBtr0273257
chrX	11892890	11893390	10.57	11.19	0.62	0.00846	0.0482	promoter-TSS (FBgn0260780)	promoter-TSS (NM_132538)	-802	FBgn0260780|FBtr0073573
chr3L	11117650	11118150	10.17	10.79	0.62	0.00868	0.0491	exon (FBgn0036134, exon 2 of 9)	exon (NM_168446, exon 2 of 9)	566	FBgn0036134|FBtr0300785
chr3L	19447247	19447747	11.6	12.23	0.63	4.09e-08	2.91e-06	exon (FBgn0023395, exon 1 of 1)	exon (NM_140854, exon 1 of 1)	325	FBgn0023395|FBtr0074998
chr2R	12587015	12587515	10.31	10.94	0.63	4.69e-05	0.000916	intron (FBgn0022764, intron 1 of 11)	intron (NM_165916, intron 1 of 11)	1887	FBgn0022764|FBtr0303565
chrX	8101130	8101630	10.62	11.25	0.63	0.000101	0.0017	promoter-TSS (FBgn0029997)	promoter-TSS (NM_001298071)	74	FBgn0029997|FBtr0340140
chr2L	2752157	2752657	10.47	11.1	0.63	0.000151	0.00236	promoter-TSS (FBgn0031453)	promoter-TSS (NM_001273031)	-37	FBgn0031453|FBtr0335125
chr3L	21432519	21433019	11.18	11.81	0.63	0.000219	0.00318	promoter-TSS (FBgn0005694)	promoter-TSS (NM_168904)	365	FBgn0037081|FBtr0078399
chrX	9552453	9552953	10.14	10.77	0.63	0.000522	0.00617	exon (FBgn0028327, exon 2 of 2)	exon (NM_132339, exon 2 of 2)	958	FBgn0028327|FBtr0343412
chr3L	9366424	9366924	11	11.63	0.63	0.000527	0.00621	promoter-TSS (FBgn0035981)	promoter-TSS (NM_140046)	277	FBgn0004379|FBtr0076499
chr2L	5987521	5988021	9.58	10.21	0.63	0.00113	0.0107	exon (FBgn0001941, exon 2 of 2)	exon (NM_057246, exon 2 of 2)	694	FBgn0001941|FBtr0332599
chrX	15845445	15845945	9.87	10.5	0.63	0.0019	0.016	exon (FBgn0030699, exon 3 of 7)	exon (NM_132854, exon 3 of 7)	1059	FBgn0030699|FBtr0340116
chrX	6869281	6869781	11.91	12.54	0.63	0.00254	0.02	exon (FBgn0263993, exon 2 of 4)	exon (NM_001272369, exon 2 of 5)	1024	FBgn0263993|FBtr0330262
chr2R	9185416	9185916	11.26	11.89	0.63	0.00267	0.0207	exon (FBgn0002567, exon 2 of 5)	exon (NM_165660, exon 2 of 5)	676	FBgn0002567|FBtr0089932
chr2L	17385480	17385980	8.66	9.29	0.63	0.00291	0.0221	promoter-TSS (FBgn0020503)	promoter-TSS (NM_001273598)	-415	FBgn0020503|FBtr0332451
chrX	20426563	20427063	11.6	12.24	0.63	0.00306	0.0231	TTS (FBgn0031115)	TTS (NM_167704)	229	FBgn0040650|FBtr0340402
chr3L	19898509	19899009	8.27	8.9	0.63	0.00348	0.0254	intron (FBgn0014037, intron 1 of 4)	intron (NM_140898, intron 1 of 4)	-2368	FBgn0052218|FBtr0304110
chr2R	12149675	12150175	11.25	11.88	0.63	0.00748	0.044	exon (FBgn0027504, exon 2 of 5)	exon (NM_001273984, exon 2 of 5)	681	FBgn0027504|FBtr0333063
chrX	9195717	9196217	11.14	11.77	0.64	1.99e-09	2.31e-07	TTS (FBgn0030100)	TTS (NM_167182)	447	FBgn0030101|FBtr0071339
chr3R	29858358	29858858	11.3	11.94	0.64	4.95e-09	4.85e-07	TTS (FBgn0051032)	exon (NM_143481, exon 2 of 2)	328	FBgn0039711|FBtr0089927
chr2L	21164125	21164625	11.79	12.44	0.64	2.44e-06	8.61e-05	promoter-TSS (FBgn0266215)	promoter-TSS (NR_124409)	-104	FBgn0266215|FBtr0343876
chr3L	5812323	5812823	11.02	11.66	0.64	4.13e-06	0.00013	TTS (FBgn0003984)	TTS (NM_001014565)	520	FBgn0035640|FBtr0077113
chr3R	9763910	9764410	11.36	12	0.64	5.08e-06	0.00015	exon (FBgn0037746, exon 2 of 4)	exon (NM_001170105, exon 2 of 4)	407	FBgn0037746|FBtr0301870
chr3L	11070655	11071155	10.65	11.29	0.64	1.32e-05	0.000323	exon (FBgn0263241, exon 1 of 4)	exon (NM_176317, exon 1 of 4)	342	FBgn0263241|FBtr0076204
chr3R	18169579	18170079	10.06	10.69	0.64	0.000162	0.00251	exon (FBgn0042693, exon 2 of 9)	exon (NM_001144599, exon 2 of 9)	1052	FBgn0042693|FBtr0305034
chr3R	29248106	29248606	10.36	11	0.64	0.000278	0.00383	exon (FBgn0263236, exon 2 of 7)	exon (NM_170406, exon 2 of 7)	548	FBgn0263236|FBtr0085400
chrX	653705	654205	11.22	11.86	0.64	0.000391	0.00494	exon (FBgn0025639, exon 2 of 3)	exon (NM_130497, exon 2 of 3)	983	FBgn0025639|FBtr0308652
chr3R	28634589	28635089	10.82	11.46	0.64	0.000441	0.00541	exon (FBgn0039590, exon 1 of 6)	5' UTR (NM_143367, exon 1 of 6)	260	FBgn0039590|FBtr0085319
chr3R	9627884	9628384	10.12	10.76	0.64	0.000533	0.00624	TTS (FBgn0005585)	TTS (NM_079569)	814	FBgn0037722|FBtr0082077
chr2L	18707513	18708013	10	10.63	0.64	0.000616	0.00699	exon (FBgn0025608, exon 2 of 3)	exon (NM_058040, exon 2 of 3)	836	FBgn0025608|FBtr0343115
chrX	2121256	2121756	11	11.65	0.64	0.000624	0.00706	exon (FBgn0004860, exon 2 of 5)	exon (NM_080055, exon 2 of 5)	286	FBgn0004860|FBtr0070433
chrX	6997609	6998109	9.74	10.37	0.64	0.000838	0.00867	promoter-TSS (FBgn0027108)	promoter-TSS (NM_001169213)	-60	FBgn0264385|FBtr0332282
chr2R	7458406	7458906	10.48	11.13	0.64	0.000954	0.00945	exon (FBgn0025885, exon 1 of 5)	exon (NM_058057, exon 1 of 5)	218	FBgn0025885|FBtr0089329
chr2L	8404104	8404604	11.58	12.23	0.64	0.00104	0.0101	promoter-TSS (FBgn0266326)	promoter-TSS (NR_124146)	-430	FBgn0266326|FBtr0344057
chr2R	9548329	9548829	9.07	9.71	0.64	0.00173	0.0148	promoter-TSS (FBgn0033421)	promoter-TSS (NM_001273898)	-444	FBgn0033421|FBtr0310031
chr2L	19790079	19790579	8.58	9.22	0.64	0.00253	0.0199	intron (FBgn0032821, intron 1 of 6)	intron (NM_136158, intron 1 of 6)	1553	FBgn0032821|FBtr0332179
chrX	8907982	8908482	9.01	9.65	0.64	0.00264	0.0206	exon (FBgn0261549, exon 2 of 18)	exon (NM_001042799, exon 2 of 17)	1165	FBgn0261549|FBtr0302662
chrX	3296546	3297046	7.79	8.43	0.64	0.00266	0.0207	intron (FBgn0000479, intron 5 of 15)	intron (NM_166969, intron 1 of 11)	1516	FBgn0000479|FBtr0070518
chrX	7681014	7681514	8.09	8.73	0.64	0.00315	0.0237	promoter-TSS (FBgn0267225)	promoter-TSS (NR_123832)	14	FBgn0267225|FBtr0346397
chr3L	11112521	11113021	11.2	11.84	0.64	0.00319	0.0239	TTS (FBgn0036133)	TTS (NM_140182)	969	FBgn0003462|FBtr0076229
chr3L	14053666	14054166	10.92	11.56	0.64	0.00351	0.0256	promoter-TSS (FBgn0036406)	promoter-TSS (NM_140433)	388	FBgn0267736|FBtr0347296
chr2R	6502135	6502635	9.51	10.15	0.64	0.0036	0.0259	promoter-TSS (FBgn0267744)	promoter-TSS (NR_133106)	380	FBgn0086655|FBtr0114365
chrX	5736261	5736761	9.1	9.74	0.64	0.00389	0.0275	intron (FBgn0052758, intron 1 of 5)	intron (NM_167045, intron 1 of 5)	1520	FBgn0052758|FBtr0070843
chr2R	13337902	13338402	8.47	9.11	0.64	0.0042	0.029	promoter-TSS (FBgn0265104)	promoter-TSS (NR_133117)	-817	FBgn0265104|FBtr0346709
chr3L	5901709	5902209	9.93	10.57	0.64	0.00432	0.0296	TTS (FBgn0052413)	TTS (NM_001104051)	497	FBgn0052412|FBtr0077080
chr2L	22033	22533	8.3	8.93	0.64	0.00516	0.0332	promoter-TSS (FBgn0002121)	promoter-TSS (NM_001272858)	332	FBgn0263584|FBtr0309810
chrX	12597193	12597693	9.66	10.31	0.64	0.00531	0.0338	exon (FBgn0052654, exon 2 of 13)	exon (NM_001103494, exon 2 of 8)	543	FBgn0052654|FBtr0113445
chr3R	31794844	31795344	9.81	10.45	0.64	0.00756	0.0444	exon (FBgn0027620, exon 2 of 6)	exon (NM_080486, exon 2 of 6)	1114	FBgn0027620|FBtr0085845
chr3L	18683354	18683854	11.65	12.29	0.65	2.13e-07	1.13e-05	TTS (FBgn0036806)	TTS (NM_168774)	457	FBgn0036805|FBtr0345383
chr2L	19114712	19115212	10.56	11.21	0.65	4.58e-07	2.19e-05	TTS (FBgn0000075)	TTS (NM_165278)	562	FBgn0002036|FBtr0081155
chr3R	5646858	5647358	10.41	11.06	0.65	3.82e-06	0.000122	exon (FBgn0027951, exon 1 of 11)	exon (NM_001144539, exon 1 of 11)	802	FBgn0027951|FBtr0290206
chrX	6999109	6999609	11.93	12.57	0.65	3.8e-05	0.000767	exon (FBgn0027108, exon 1 of 1)	exon (NM_001169213, exon 1 of 1)	688	FBgn0027108|FBtr0301860
chr2L	19577872	19578372	11.26	11.92	0.65	4.52e-05	0.000887	promoter-TSS (FBgn0005672)	promoter-TSS (NM_134291)	422	FBgn0027949|FBtr0081258
chr3L	12733669	12734169	9.8	10.46	0.65	0.000235	0.00339	exon (FBgn0261933, exon 2 of 2)	exon (NM_080035, exon 2 of 2)	692	FBgn0261933|FBtr0075952
chr2R	21501041	21501541	11.5	12.16	0.65	0.000245	0.00348	promoter-TSS (FBgn0043070)	promoter-TSS (NM_206194)	441	FBgn0034631|FBtr0071701
chr2R	24022641	24023141	11.7	12.35	0.65	0.00043	0.00531	promoter-TSS (FBgn0034958)	promoter-TSS (NM_166647)	549	FBgn0034959|FBtr0072162
chr3R	26462113	26462613	9.21	9.86	0.65	0.000917	0.00928	intron (FBgn0039430, intron 1 of 6)	intron (NM_143224, intron 1 of 6)	837	FBgn0039430|FBtr0085015
chr2L	8277233	8277733	10	10.65	0.65	0.00124	0.0114	exon (FBgn0003502, exon 1 of 10)	5' UTR (NM_164805, exon 1 of 10)	219	FBgn0003502|FBtr0079618
chr2R	14619874	14620374	9.61	10.26	0.65	0.0014	0.0126	TTS (FBgn0010638)	TTS (NM_143780)	1196	FBgn0033948|FBtr0087500
chr2R	13550610	13551110	10.71	11.36	0.65	0.00185	0.0156	promoter-TSS (FBgn0053156)	promoter-TSS (NM_176167)	590	FBgn0053156|FBtr0087683
chr2L	15744780	15745280	8.69	9.34	0.65	0.00349	0.0255	intron (FBgn0010382, intron 1 of 5)	intron (NM_165125, intron 1 of 5)	-1226	FBgn0266309|FBtr0344038
chrX	15046410	15046910	7.52	8.17	0.65	0.0037	0.0265	intron (FBgn0030603, intron 1 of 4)	intron (NM_206715, intron 1 of 4)	-2267	FBgn0030603|FBtr0073959
chr3L	9376778	9377278	11.71	12.36	0.65	0.00524	0.0335	TTS (FBgn0035982)	TTS (NM_140047)	347	FBgn0001225|FBtr0076496
chr2R	23812258	23812758	10.2	10.85	0.65	0.00552	0.0349	promoter-TSS (FBgn0028411)	promoter-TSS (NM_137989)	324	FBgn0266042|FBtr0343262
chr2L	16698867	16699367	9.48	10.13	0.65	0.00576	0.0361	TTS (FBgn0263744)	TTS (NR_047974)	360	FBgn0262413|FBtr0304346
chr2L	3353016	3353516	9.71	10.35	0.65	0.00653	0.0397	exon (FBgn0020445, exon 2 of 9)	exon (NM_205900, exon 2 of 9)	1563	FBgn0020445|FBtr0089979
chr3R	19158394	19158894	10.54	11.19	0.65	0.00698	0.0417	exon (FBgn0002962, exon 3 of 4)	exon (NM_057310, exon 2 of 3)	1234	FBgn0038683|FBtr0083749
chr2L	2235559	2236059	9.91	10.55	0.65	0.00729	0.0432	promoter-TSS (FBgn0264946)	promoter-TSS (NR_073696)	-537	FBgn0264946|FBtr0335158
chr3L	9694021	9694521	10.95	11.61	0.66	3.94e-09	4.1e-07	promoter-TSS (FBgn0266596)	promoter-TSS (NR_124838)	186	FBgn0036030|FBtr0345032
chr3L	5927784	5928284	10.84	11.51	0.66	1.12e-08	9.93e-07	promoter-TSS (FBgn0053523)	promoter-TSS (NM_001014568)	253	FBgn0053523|FBtr0091477
chr2R	21385813	21386313	10.66	11.32	0.66	4.15e-08	2.92e-06	promoter-TSS (FBgn0034628)	promoter-TSS (NM_079078)	158	FBgn0034627|FBtr0071608
chr2R	23972508	23973008	11.11	11.77	0.66	2.1e-07	1.12e-05	TTS (FBgn0034946)	TTS (NM_166643)	328	FBgn0002791|FBtr0072156
chrX	16597946	16598446	11.69	12.35	0.66	2.68e-06	9.18e-05	exon (FBgn0030761, exon 2 of 2)	exon (NM_001272695, exon 2 of 2)	300	FBgn0030761|FBtr0074289
chr2R	12916545	12917045	11.17	11.84	0.66	3.2e-06	0.000105	intron (FBgn0010488, intron 1 of 3)	intron (NM_165961, intron 1 of 3)	802	FBgn0010488|FBtr0087786
chr3R	25739096	25739596	11.55	12.2	0.66	1.51e-05	0.000362	TTS (FBgn0267771)	TTS (NR_133454)	1119	FBgn0051092|FBtr0113384
chr3R	27069647	27070147	10.24	10.91	0.66	1.89e-05	0.000434	exon (FBgn0003495, exon 1 of 5)	5' UTR (NM_001144644, exon 1 of 6)	173	FBgn0003495|FBtr0112834
chr2L	12460324	12460824	10.16	10.81	0.66	8.16e-05	0.00142	intron (FBgn0259176, intron 2 of 2)	promoter-TSS (NR_047945)	-484	FBgn0262203|FBtr0304239
chr2R	9091287	9091787	10.24	10.9	0.66	9.16e-05	0.00157	TTS (FBgn0033374)	TTS (NM_176109)	248	FBgn0033373|FBtr0310146
chr2L	20675233	20675733	11.98	12.65	0.66	0.000116	0.0019	promoter-TSS (FBgn0086657)	promoter-TSS (NM_165337)	458	FBgn0051678|FBtr0290059
chrX	15703030	15703530	11.45	12.12	0.66	0.000127	0.00203	promoter-TSS (FBgn0030671)	promoter-TSS (NM_132828)	490	FBgn0030670|FBtr0074058
chr3R	22638627	22639127	11.22	11.88	0.66	0.000408	0.00509	promoter-TSS (FBgn0266418)	promoter-TSS (NM_001300541)	510	FBgn0020278|FBtr0084273
chr2L	10985729	10986229	9.82	10.48	0.66	0.000505	0.00601	exon (FBgn0004872, exon 2 of 8)	exon (NM_057527, exon 2 of 8)	1441	FBgn0004872|FBtr0080166
chr2R	22942097	22942597	10.3	10.96	0.66	0.000536	0.00626	promoter-TSS (FBgn0261584)	promoter-TSS (NM_001202065)	471	FBgn0261584|FBtr0334011
chr3R	13010641	13011141	11.6	12.27	0.66	0.000562	0.0065	promoter-TSS (FBgn0020496)	promoter-TSS (NM_001014617)	419	FBgn0038110|FBtr0082719
chr3L	18870487	18870987	10.68	11.34	0.66	0.000648	0.0073	TTS (FBgn0036820)	TTS (NM_001104169)	514	FBgn0085284|FBtr0112449
chr3R	14918689	14919189	10.58	11.23	0.66	0.000936	0.00939	exon (FBgn0038279, exon 1 of 7)	exon (NM_142151, exon 1 of 7)	312	FBgn0038279|FBtr0083004
chr3R	30005959	30006459	10.08	10.74	0.66	0.000995	0.00975	exon (FBgn0039736, exon 8 of 8)	exon (NM_143504, exon 8 of 8)	1259	FBgn0016685|FBtr0334701
chr2L	7427881	7428381	9.14	9.8	0.66	0.00113	0.0107	exon (FBgn0283658, exon 2 of 7)	exon (NM_001273267, exon 2 of 7)	404	FBgn0283658|FBtr0079445
chr2R	18441361	18441861	11.08	11.74	0.66	0.00164	0.0142	exon (FBgn0261477, exon 1 of 3)	exon (NM_166289, exon 1 of 3)	647	FBgn0261477|FBtr0331958
chr3L	3327224	3327724	8.77	9.43	0.66	0.00167	0.0144	exon (FBgn0035438, exon 2 of 4)	exon (NM_168025, exon 2 of 4)	1210	FBgn0035438|FBtr0073066
chr2R	5673000	5673500	8.17	8.84	0.66	0.00208	0.0171	TTS (FBgn0033032)	TTS (NM_136335)	1510	FBgn0033032|FBtr0086037
chr3L	3218170	3218670	11.25	11.91	0.66	0.00318	0.0238	promoter-TSS (FBgn0035421)	promoter-TSS (NM_139533)	500	FBgn0035420|FBtr0302302
chrX	1897662	1898162	9.16	9.82	0.66	0.00322	0.024	intron (FBgn0000117, intron 2 of 6)	intron (NM_057317, intron 2 of 6)	1612	FBgn0000117|FBtr0089988
chrX	9929474	9929974	8.8	9.45	0.66	0.0046	0.0308	TTS (FBgn0086044)	TTS (NR_003732)	282	FBgn0086044|FBtr0114320
chr3L	23279580	23280080	9.28	9.94	0.66	0.00773	0.0451	intron (FBgn0266347, intron 10 of 10)	Gypsy8_LTR|LTR|Gypsy	30802	FBgn0266347|FBtr0308331
chr2L	2882552	2883052	10.78	11.45	0.67	3.11e-08	2.34e-06	exon (FBgn0024947, exon 2 of 4)	exon (NM_001273043, exon 2 of 3)	324	FBgn0024947|FBtr0077682
chr2R	18624619	18625119	10.77	11.43	0.67	4.17e-08	2.92e-06	promoter-TSS (FBgn0266671)	promoter-TSS (NM_137507)	175	FBgn0034366|FBtr0086711
chr3L	648771	649271	11.27	11.94	0.67	9.86e-08	5.84e-06	exon (FBgn0035147, exon 1 of 4)	5' UTR (NM_138200, exon 1 of 4)	248	FBgn0035147|FBtr0306917
chr2R	9841761	9842261	10.69	11.35	0.67	2.7e-06	9.19e-05	promoter-TSS (FBgn0033453)	promoter-TSS (NM_136681)	491	FBgn0266186|FBtr0089394
chr3R	6373107	6373607	10.43	11.1	0.67	5.47e-06	0.000159	exon (FBgn0037440, exon 2 of 5)	exon (NM_001043219, exon 2 of 5)	217	FBgn0037440|FBtr0110774
chrX	2468981	2469481	10.33	11	0.67	1.35e-05	0.000328	intron (FBgn0040388, intron 2 of 8)	intron (NM_166940, intron 2 of 8)	812	FBgn0040388|FBtr0070457
chr2R	1263494	1263994	9.99	10.67	0.67	0.000111	0.00184	promoter-TSS (FBgn0058191)	promoter-TSS (NM_001110883)	-395	FBgn0058191|FBtr0113827
chrX	11610430	11610930	9.96	10.63	0.67	0.000196	0.00293	exon (FBgn0030320, exon 2 of 8)	exon (NM_132507, exon 2 of 9)	972	FBgn0030320|FBtr0073536
chr3L	16413078	16413578	10.71	11.38	0.67	0.000281	0.00385	exon (FBgn0028399, exon 2 of 7)	exon (NM_140636, exon 2 of 7)	607	FBgn0028399|FBtr0075389
chr3R	24922617	24923117	10.87	11.53	0.67	0.00039	0.00494	TTS (FBgn0039249)	TTS (NM_001170244)	395	FBgn0039250|FBtr0084716
chrX	9049059	9049559	9.82	10.48	0.67	0.000438	0.0054	promoter-TSS (FBgn0264384)	promoter-TSS (NR_073643)	-318	FBgn0264384|FBtr0332279
chr3R	10351607	10352107	9.36	10.03	0.67	0.000687	0.00759	intron (FBgn0015396, intron 1 of 2)	intron (NM_079578, intron 1 of 2)	1676	FBgn0015396|FBtr0082237
chr2R	7491172	7491672	10.9	11.57	0.67	0.000791	0.00831	promoter-TSS (FBgn0263967)	promoter-TSS (NR_073855)	890	FBgn0263240|FBtr0329876
chr3R	13781179	13781679	11.34	12.01	0.67	0.00132	0.012	promoter-TSS (FBgn0000454)	promoter-TSS (NM_169558)	466	FBgn0038183|FBtr0082830
chr3R	14817323	14817823	10.15	10.82	0.67	0.00156	0.0136	exon (FBgn0266756, exon 8 of 14)	exon (NM_001014624, exon 1 of 7)	373	FBgn0266756|FBtr0334287
chr2R	11634089	11634589	8.91	9.58	0.67	0.00264	0.0206	intron (FBgn0033638, intron 1 of 7)	intron (NM_001259338, intron 1 of 7)	-1824	FBgn0033638|FBtr0300945
chr3R	18739412	18739912	9.74	10.41	0.67	0.00363	0.0261	exon (FBgn0024329, exon 1 of 7)	5' UTR (NM_142493, exon 1 of 7)	434	FBgn0024329|FBtr0331353
chr3R	18658210	18658710	11.23	11.91	0.68	1.14e-09	1.48e-07	intron (FBgn0051224, intron 1 of 5)	intron (NM_001300467, intron 1 of 5)	849	FBgn0051224|FBtr0083691
chrX	1047430	1047930	10.83	11.51	0.68	1.31e-09	1.61e-07	TTS (FBgn0266569)	TTS (NM_001042791)	439	FBgn0266005|FBtr0343175
chr3L	15587345	15587845	10.81	11.5	0.68	4.42e-08	3e-06	exon (FBgn0036516, exon 1 of 2)	5' UTR (NM_168628, exon 2 of 3)	272	FBgn0036516|FBtr0332095
chrX	8059698	8060198	10.57	11.25	0.68	1.26e-07	7.23e-06	exon (FBgn0004656, exon 2 of 8)	5' UTR (NM_001169228, exon 2 of 8)	1026	FBgn0004656|FBtr0071121
chrX	6771575	6772075	10.9	11.58	0.68	4.72e-06	0.000144	exon (FBgn0003390, exon 7 of 8)	exon (NM_132121, exon 7 of 8)	601	FBgn0029502|FBtr0070963
chr2R	7623473	7623973	10.28	10.96	0.68	1.04e-05	0.000269	intron (FBgn0263077, intron 1 of 14)	intron (NM_001259256, intron 1 of 14)	482	FBgn0263077|FBtr0306933
chr2R	10097193	10097693	11.69	12.38	0.68	2.55e-05	0.000553	exon (FBgn0001291, exon 3 of 3)	exon (NM_001273915, exon 2 of 2)	516	FBgn0001291|FBtr0088411
chrX	15320978	15321478	10.95	11.63	0.68	5.06e-05	0.000973	exon (FBgn0004924, exon 2 of 8)	exon (NM_001014742, exon 2 of 8)	860	FBgn0004924|FBtr0308699
chr2R	20319616	20320116	10.04	10.72	0.68	0.000333	0.00437	promoter-TSS (FBgn0027529)	promoter-TSS (NM_137630)	-629	FBgn0027529|FBtr0086281
chr2L	7425367	7425867	10.61	11.28	0.68	0.000469	0.00566	exon (FBgn0264439, exon 2 of 2)	promoter-TSS (NR_047918)	-235	FBgn0262453|FBtr0304473
chr3L	14036109	14036609	10.21	10.89	0.68	0.000506	0.00601	promoter-TSS (FBgn0026418)	promoter-TSS (NM_168574)	477	FBgn0265295|FBtr0304128
chrX	8114596	8115096	9.44	10.12	0.68	0.000603	0.00686	intron (FBgn0040319, intron 1 of 4)	intron (NM_001298072, intron 1 of 4)	1301	FBgn0040319|FBtr0340138
chrX	2170599	2171099	10.55	11.23	0.68	0.000746	0.00801	exon (FBgn0023540, exon 2 of 3)	promoter-TSS (NR_047736)	-236	FBgn0263630|FBtr0309629
chrX	5964365	5964865	8.7	9.38	0.68	0.000816	0.00851	promoter-TSS (FBgn0005390)	promoter-TSS (NM_132056)	-368	FBgn0005390|FBtr0070892
chrX	9102735	9103235	9.93	10.61	0.68	0.000938	0.00939	TTS (FBgn0004856)	TTS (NM_001272441)	754	FBgn0030087|FBtr0071351
chr2R	21158413	21158913	9.05	9.73	0.68	0.00125	0.0115	promoter-TSS (FBgn0050389)	promoter-TSS (NM_137712)	-646	FBgn0050389|FBtr0071633
chr3R	4379293	4379793	10.29	10.97	0.68	0.00129	0.0118	exon (FBgn0037239, exon 1 of 6)	exon (NM_164347, exon 2 of 7)	237	FBgn0037239|FBtr0078916
chr3R	24924606	24925106	10.39	11.07	0.68	0.00169	0.0146	promoter-TSS (FBgn0039251)	promoter-TSS (NM_143056)	-359	FBgn0039251|FBtr0084718
chrX	6969903	6970403	10.22	10.9	0.68	0.00171	0.0147	exon (FBgn0029924, exon 1 of 2)	exon (NM_132143, exon 1 of 2)	236	FBgn0029924|FBtr0071003
chr2L	1731574	1732074	10.7	11.38	0.68	0.00174	0.0148	promoter-TSS (FBgn0264494)	promoter-TSS (NM_164436)	532	FBgn0031361|FBtr0333543
chr2L	20311605	20312105	11.62	12.3	0.68	0.00195	0.0163	exon (FBgn0003475, exon 1 of 16)	exon (NM_001169549, exon 1 of 16)	637	FBgn0003475|FBtr0307894
chr2R	9439931	9440431	9.96	10.63	0.68	0.00316	0.0237	intron (FBgn0029092, intron 1 of 6)	intron (NM_001259296, intron 1 of 6)	705	FBgn0029092|FBtr0088550
chr2R	6758341	6758841	11.58	12.27	0.68	0.00394	0.0278	exon (FBgn0033101, exon 1 of 1)	exon (NM_136391, exon 1 of 1)	312	FBgn0033101|FBtr0086134
chr3R	19890928	19891428	9.71	10.39	0.68	0.00442	0.0301	exon (FBgn0038744, exon 1 of 9)	5' UTR (NM_142585, exon 1 of 9)	331	FBgn0038744|FBtr0301117
chrX	5965319	5965819	9.34	10.02	0.68	0.00825	0.0474	promoter-TSS (FBgn0029830)	promoter-TSS (NM_132057)	-709	FBgn0029830|FBtr0070865
chr2R	14160653	14161153	11.16	11.85	0.69	2.42e-09	2.78e-07	promoter-TSS (FBgn0033901)	promoter-TSS (NM_137087)	359	FBgn0033900|FBtr0339965
chr2R	8902133	8902633	10.5	11.19	0.69	2.84e-07	1.46e-05	exon (FBgn0004921, exon 2 of 2)	exon (NM_165632, exon 2 of 2)	951	FBgn0004921|FBtr0088646
chr3R	5792117	5792617	11.31	12	0.69	7.59e-06	0.000208	TTS (FBgn0037378)	TTS (NM_141333)	489	FBgn0037377|FBtr0078630
chr3L	20139894	20140394	9.94	10.64	0.69	0.000299	0.00403	exon (FBgn0036942, exon 1 of 1)	exon (NM_140924, exon 1 of 1)	463	FBgn0036942|FBtr0074864
chrX	10803761	10804749	9.24	9.92	0.69	0.000578	0.00663	intron (FBgn0285926, intron 2 of 6)	intron (NM_001258687, intron 2 of 6)	2601	FBgn0285926|FBtr0073418
chr2L	6337024	6337524	9.9	10.59	0.69	0.000646	0.00729	intron (FBgn0031799, intron 1 of 6)	intron (NM_135169, intron 1 of 6)	1152	FBgn0031799|FBtr0079284
chr2R	24043915	24044415	9.69	10.38	0.69	0.000706	0.00772	TTS (FBgn0011726)	TTS (NM_057686)	2640	FBgn0011726|FBtr0072188
chr3R	5658334	5658834	10.26	10.96	0.69	0.00075	0.00802	promoter-TSS (FBgn0264902)	promoter-TSS (NR_073985)	-892	FBgn0264902|FBtr0334945
chr2R	4471777	4472277	9.4	10.09	0.69	0.000789	0.0083	promoter-TSS (FBgn0260798)	promoter-TSS (NM_001042973)	-967	FBgn0260798|FBtr0345363
chr2R	24258522	24259022	9.76	10.45	0.69	0.00121	0.0113	intron (FBgn0034997, intron 1 of 6)	intron (NM_001299904, intron 1 of 6)	760	FBgn0034997|FBtr0072266
chr3R	14696526	14697026	10.33	11.01	0.69	0.0015	0.0133	TTS (FBgn0262127)	TTS (NM_001300400)	516	FBgn0265140|FBtr0301498
chrX	6268604	6269104	9.61	10.31	0.69	0.00293	0.0222	exon (FBgn0028982, exon 3 of 6)	exon (NM_143705, exon 3 of 6)	1058	FBgn0028982|FBtr0340027
chr2L	11999837	12000337	11.3	11.99	0.69	0.00317	0.0238	promoter-TSS (FBgn0042125)	promoter-TSS (NM_144407)	434	FBgn0032393|FBtr0080290
chrX	3721602	3722102	8.31	9	0.69	0.00335	0.0248	intron (FBgn0283657, intron 2 of 7)	intron (NM_001272292, intron 2 of 7)	1846	FBgn0283657|FBtr0301659
chrX	16003567	16004067	8.33	9.01	0.69	0.00358	0.0259	exon (FBgn0003969, exon 4 of 11)	exon (NM_206759, exon 4 of 11)	1995	FBgn0003969|FBtr0340415
chr2L	16686417	16686917	8.83	9.52	0.69	0.004	0.0281	intron (FBgn0261278, intron 1 of 6)	intron (NM_057663, intron 1 of 6)	1278	FBgn0261278|FBtr0080886
chr2L	183691	184191	10.68	11.38	0.69	0.00434	0.0297	exon (FBgn0016977, exon 2 of 11)	exon (NM_001272876, exon 2 of 11)	1122	FBgn0016977|FBtr0332337
chr3R	5672555	5673055	9.2	9.89	0.69	0.00472	0.0313	intron (FBgn0037363, intron 2 of 5)	CpG-13261	3093	FBgn0037363|FBtr0078716
chr3L	16730084	16730584	11.13	11.81	0.69	0.00502	0.0326	exon (FBgn0004556, exon 2 of 3)	exon (NM_057485, exon 2 of 3)	484	FBgn0004556|FBtr0075347
chr3L	9062073	9062573	10.9	11.58	0.69	0.00544	0.0345	exon (FBgn0000116, exon 3 of 4)	exon (NM_168311, exon 3 of 4)	625	FBgn0000116|FBtr0076544
chrX	8063754	8064254	10.22	10.91	0.69	0.00562	0.0354	exon (FBgn0004657, exon 2 of 7)	exon (NM_080054, exon 2 of 7)	2360	FBgn0004657|FBtr0071105
chr2L	12975987	12976487	9.64	10.33	0.69	0.00581	0.0363	exon (FBgn0263598, exon 3 of 5)	exon (NM_001273496, exon 3 of 5)	836	FBgn0263598|FBtr0336613
chr3R	9684458	9684958	10.12	10.81	0.69	0.00589	0.0367	promoter-TSS (FBgn0037730)	promoter-TSS (NM_141670)	-444	FBgn0037730|FBtr0333194
chrX	12044569	12045069	8.4	9.09	0.69	0.00598	0.0372	intron (FBgn0267001, intron 1 of 19)	intron (NR_073650, intron 1 of 2)	1122	FBgn0264675|FBtr0333769
chr2L	13810823	13811323	11.52	12.22	0.7	7.57e-09	7.11e-07	promoter-TSS (FBgn0028919)	promoter-TSS (NM_001273522)	401	FBgn0028658|FBtr0080573
chr2L	8070771	8071271	11.45	12.14	0.7	8.8e-09	8.13e-07	TTS (FBgn0013531)	TTS (NM_001273294)	603	FBgn0011230|FBtr0079545
chr3L	8121980	8122480	11.12	11.83	0.7	8.47e-06	0.000225	TTS (FBgn0026252)	TTS (NM_080041)	404	FBgn0035838|FBtr0076687
chr3R	25250166	25250666	10.82	11.52	0.7	1.55e-05	0.00037	exon (FBgn0039302, exon 2 of 7)	exon (NM_143104, exon 2 of 7)	1069	FBgn0039302|FBtr0084813
chr3L	12203352	12203852	10.05	10.75	0.7	2.86e-05	0.000609	TTS (FBgn0036266)	TTS (NM_140302)	333	FBgn0022709|FBtr0076017
chrX	6090420	6090920	9.68	10.38	0.7	0.000144	0.00227	promoter-TSS (FBgn0029840)	promoter-TSS (NM_132066)	-469	FBgn0029840|FBtr0345895
chrX	7891161	7891661	10.73	11.44	0.7	0.000243	0.00346	exon (FBgn0029970, exon 1 of 1)	exon (NM_132187, exon 1 of 1)	235	FBgn0029970|FBtr0071142
chr2R	24187504	24188004	9.77	10.47	0.7	0.000403	0.00505	promoter-TSS (FBgn0266083)	promoter-TSS (NM_001299902)	116	FBgn0266083|FBtr0072260
chr3L	8441149	8441649	9.13	9.83	0.7	0.000514	0.0061	exon (FBgn0263352, exon 1 of 9)	5' UTR (NM_001144440, exon 1 of 9)	308	FBgn0263352|FBtr0345595
chr2R	16729556	16730056	8.33	9.03	0.7	0.000853	0.0088	intron (FBgn0050463, intron 1 of 11)	intron (NM_166188, intron 1 of 11)	1578	FBgn0050463|FBtr0087113
chr3R	10856943	10857443	11.41	12.11	0.7	0.00173	0.0148	TTS (FBgn0037843)	TTS (NM_001170114)	387	FBgn0037844|FBtr0082287
chr3R	10309955	10310455	9.09	9.78	0.7	0.00429	0.0294	exon (FBgn0037807, exon 2 of 4)	exon (NM_141737, exon 2 of 4)	1408	FBgn0037807|FBtr0337051
chr2L	10430365	10430865	11.25	11.95	0.7	0.00708	0.0422	promoter-TSS (FBgn0004915)	promoter-TSS (NM_001273420)	303	FBgn0032248|FBtr0080044
chr2L	587330	587830	8.27	8.97	0.7	0.0075	0.0441	promoter-TSS (FBgn0267827)	promoter-TSS (NR_144661)	-467	FBgn0267827|FBtr0347397
chr3R	18403476	18403976	11.29	12	0.71	1.04e-10	1.83e-08	exon (FBgn0264816, exon 3 of 4)	exon (NM_169814, exon 3 of 4)	405	FBgn0264816|FBtr0334146
chr3R	31225184	31225684	10.6	11.31	0.71	1.55e-07	8.75e-06	exon (FBgn0039831, exon 1 of 6)	5' UTR (NM_170545, exon 1 of 6)	518	FBgn0039831|FBtr0113312
chr2L	9570375	9570875	10.52	11.23	0.71	1.66e-06	6.3e-05	exon (FBgn0032130, exon 1 of 4)	5' UTR (NM_135454, exon 1 of 4)	355	FBgn0032130|FBtr0079835
chr2R	12170955	12171455	10.39	11.1	0.71	1.86e-06	6.96e-05	promoter-TSS (FBgn0014184)	promoter-TSS (NM_165864)	80	FBgn0014184|FBtr0088014
chr4	1295421	1295921	6.89	7.6	0.71	0.000332	0.00437	Intergenic	HETA|LINE|Jockey	63789	FBgn0053653|FBtr0091630
chr3R	14124495	14124995	9.71	10.41	0.71	0.000349	0.00453	TTS (FBgn0038206)	TTS (NM_142081)	803	FBgn0010340|FBtr0337095
chr3R	22034715	22035215	11.62	12.33	0.71	0.000391	0.00494	promoter-TSS (FBgn0038927)	promoter-TSS (NM_142748)	511	FBgn0038928|FBtr0084176
chr3L	15109490	15109990	9.32	10.03	0.71	0.000657	0.00737	promoter-TSS (FBgn0264702)	promoter-TSS (NR_073936)	-805	FBgn0264702|FBtr0333936
chr2R	17028681	17029181	9.5	10.2	0.71	0.000677	0.0075	exon (FBgn0023172, exon 2 of 24)	5' UTR (NM_206147, exon 2 of 23)	1742	FBgn0023172|FBtr0086969
chr2R	19488122	19488622	9	9.71	0.71	0.000893	0.00909	exon (FBgn0034452, exon 7 of 9)	exon (NM_137582, exon 7 of 9)	-1535	FBgn0034451|FBtr0086502
chr2L	8367028	8367528	10.25	10.95	0.71	0.00123	0.0114	intron (FBgn0260439, intron 2 of 6)	CpG	1241	FBgn0260439|FBtr0005088
chrX	2292223	2292723	10.91	11.62	0.71	0.00156	0.0137	exon (FBgn0023526, exon 2 of 3)	exon (NM_001272255, exon 2 of 3)	938	FBgn0023526|FBtr0332962
chr3R	25128025	25128525	9.92	10.63	0.71	0.00181	0.0153	promoter-TSS (FBgn0039280)	promoter-TSS (NM_001170249)	646	FBgn0259152|FBtr0301277
chrX	6655042	6655542	11.86	12.57	0.71	0.00221	0.018	exon (FBgn0028360, exon 2 of 4)	exon (NM_167080, exon 2 of 4)	614	FBgn0028360|FBtr0343377
chr3L	20779717	20780217	9.52	10.23	0.71	0.00225	0.0182	TTS (FBgn0037021)	TTS (NM_140997)	1169	FBgn0037020|FBtr0078251
chr2R	24765443	24765943	10.39	11.1	0.71	0.0034	0.025	exon (FBgn0035059, exon 2 of 4)	exon (NM_138119, exon 2 of 4)	2014	FBgn0027590|FBtr0343496
chr3R	8342289	8342789	9.82	10.53	0.71	0.00457	0.0307	TTS (FBgn0004908)	TTS (NM_057538)	977	FBgn0037578|FBtr0081854
chr2L	3143308	3143808	8.59	9.29	0.71	0.00484	0.0318	intron (FBgn0015600, intron 1 of 10)	intron (NM_057805, intron 1 of 10)	1228	FBgn0015600|FBtr0077662
chr2R	17004391	17004891	10.85	11.55	0.71	0.00491	0.0321	promoter-TSS (FBgn0034179)	promoter-TSS (NM_137334)	508	FBgn0026402|FBtr0087058
chrX	657006	657506	10.67	11.38	0.71	0.00747	0.044	exon (FBgn0025637, exon 2 of 2)	exon (NM_001038729, exon 1 of 1)	183	FBgn0025637|FBtr0345314
chr3R	12711596	12712096	11.8	12.52	0.72	4.16e-09	4.27e-07	exon (FBgn0002905, exon 1 of 7)	exon (NM_079609, exon 1 of 7)	453	FBgn0002905|FBtr0082662
chr2R	18845666	18846166	11.2	11.92	0.72	7.34e-09	7.05e-07	TTS (FBgn0034401)	TTS (NM_137538)	703	FBgn0034400|FBtr0086628
chr2L	6724665	6725165	10.7	11.42	0.72	1.84e-08	1.49e-06	exon (FBgn0046704, exon 2 of 15)	exon (NM_001273226, exon 2 of 15)	1013	FBgn0046704|FBtr0079300
chrX	15851914	15852414	10.94	11.66	0.72	5.91e-08	3.82e-06	exon (FBgn0026076, exon 2 of 5)	exon (NM_001169292, exon 2 of 5)	1011	FBgn0026076|FBtr0074174
chr2R	6630130	6630630	10.36	11.09	0.72	2.66e-06	9.17e-05	intron (FBgn0262736, intron 2 of 3)	intron (NM_057453, intron 2 of 3)	2004	FBgn0262736|FBtr0086151
chrX	17126147	17126647	10.04	10.76	0.72	3.47e-05	0.00071	exon (FBgn0260748, exon 3 of 10)	exon (NM_132967, exon 4 of 11)	520	FBgn0260748|FBtr0302375
chrX	17626894	17627394	11.31	12.02	0.72	5.02e-05	0.000967	exon (FBgn0030850, exon 2 of 4)	exon (NM_001144745, exon 2 of 3)	751	FBgn0030850|FBtr0074487
chr3R	26882113	26882613	9.77	10.49	0.72	7.77e-05	0.00136	intron (FBgn0004359, intron 1 of 2)	intron (NM_001276070, intron 1 of 2)	630	FBgn0004359|FBtr0085065
chr3R	8671563	8672063	10.42	11.15	0.72	9.7e-05	0.00165	exon (FBgn0037607, exon 2 of 3)	exon (NM_169232, exon 2 of 3)	-1129	FBgn0086679|FBtr0347576
chr2R	17633005	17633505	10.26	10.99	0.72	0.000101	0.0017	TTS (FBgn0034255)	TTS (NM_137396)	261	FBgn0004400|FBtr0086897
chr3L	17655072	17655572	9.36	10.08	0.72	0.000169	0.00259	exon (FBgn0036745, exon 3 of 3)	exon (NM_140743, exon 3 of 3)	706	FBgn0036745|FBtr0075184
chr3L	9130214	9130714	8.4	9.13	0.72	0.000347	0.00451	promoter-TSS (FBgn0011206)	promoter-TSS (NM_079265)	-109	FBgn0011206|FBtr0331858
chrX	13331041	13331541	10.77	11.49	0.72	0.000422	0.00522	exon (FBgn0040309, exon 2 of 2)	exon (NM_167359, exon 2 of 2)	273	FBgn0040309|FBtr0345161
chr2R	7824667	7825167	9.15	9.87	0.72	0.000467	0.00565	promoter-TSS (FBgn0003082)	promoter-TSS (NM_165564)	224	FBgn0050383|FBtr0088897
chr3R	27254347	27254847	9.85	10.56	0.72	0.00075	0.00802	exon (FBgn0011289, exon 2 of 7)	exon (NM_057648, exon 2 of 6)	1168	FBgn0011289|FBtr0085155
chr3L	20454845	20455345	9.54	10.27	0.72	0.000759	0.00809	TTS (FBgn0083120)	TTS (NR_033163)	600	FBgn0082947|FBtr0113615
chr3R	5661447	5661947	9.55	10.27	0.72	0.000795	0.00834	exon (FBgn0046222, exon 3 of 9)	exon (NM_169092, exon 3 of 9)	1063	FBgn0046222|FBtr0078713
chrX	19616840	19617340	10.08	10.8	0.72	0.000865	0.0089	TTS (FBgn0031040)	TTS (NM_134484)	895	FBgn0031040|FBtr0344070
chr2R	11843282	11843782	10.17	10.89	0.72	0.000881	0.00903	promoter-TSS (FBgn0262819)	promoter-TSS (NM_001259341)	708	FBgn0033656|FBtr0088063
chrX	1045515	1046015	10.38	11.11	0.72	0.0009	0.00916	promoter-TSS (FBgn0266569)	promoter-TSS (NM_001042791)	-458	FBgn0266569|FBtr0299571
chr3R	18759338	18759838	9.25	9.96	0.72	0.000907	0.00922	promoter-TSS (FBgn0038651)	promoter-TSS (NM_142495)	-715	FBgn0038651|FBtr0273382
chr2R	14764991	14765491	8.73	9.45	0.72	0.00115	0.0109	intron (FBgn0020767, intron 2 of 5)	CpG	4182	FBgn0020767|FBtr0329880
chr2L	21238780	21239758	8.87	9.59	0.72	0.00399	0.0281	intron (FBgn0261239, intron 2 of 7)	TTS (NR_144677)	931	FBgn0283561|FBtr0445491
chr2R	9438762	9439262	8.82	9.54	0.72	0.00447	0.0303	intron (FBgn0029092, intron 1 of 6)	intron (NM_001259296, intron 1 of 6)	1874	FBgn0029092|FBtr0088550
chr3L	16384161	16384661	8.86	9.59	0.72	0.0058	0.0363	promoter-TSS (FBgn0036623)	promoter-TSS (NM_168662)	-40	FBgn0036623|FBtr0075419
chrX	20172675	20173175	10.37	11.09	0.72	0.00656	0.0398	exon (FBgn0000084, exon 2 of 4)	exon (NM_001169333, exon 2 of 5)	589	FBgn0000084|FBtr0070025
chr3L	22073847	22074347	11.4	12.13	0.73	8.39e-11	1.51e-08	TTS (FBgn0037151)	TTS (NM_141123)	426	FBgn0037150|FBtr0078485
chr3R	5601720	5602220	11.15	11.88	0.73	2.05e-07	1.1e-05	promoter-TSS (FBgn0250753)	promoter-TSS (NM_169074)	538	FBgn0037347|FBtr0273377
chr2R	13168707	13169207	11.02	11.75	0.73	1.22e-05	0.000307	promoter-TSS (FBgn0033799)	promoter-TSS (NM_001274011)	174	FBgn0086532|FBtr0087730
chrX	21518719	21519219	10.74	11.47	0.73	0.000146	0.0023	exon (FBgn0031182, exon 1 of 1)	exon (NM_134613, exon 1 of 1)	249	FBgn0031182|FBtr0077212
chrX	10069795	10070295	9.62	10.36	0.73	0.00016	0.00248	intron (FBgn0030174, intron 2 of 6)	intron (NM_001258674, intron 2 of 6)	823	FBgn0030174|FBtr0071423
chr2L	16680595	16681095	11.01	11.74	0.73	0.000218	0.00317	TTS (FBgn0051807)	TTS (NM_165170)	276	FBgn0267347|FBtr0305565
chr2R	17428062	17428562	11.59	12.32	0.73	0.000234	0.00338	promoter-TSS (FBgn0034214)	promoter-TSS (NM_137363)	360	FBgn0034215|FBtr0086916
chr3L	11126168	11126668	10.1	10.83	0.73	0.000366	0.00471	intron (FBgn0260795, intron 1 of 6)	CpG	-2983	FBgn0260795|FBtr0332705
chr2L	2736900	2737400	8.42	9.15	0.73	0.000396	0.00498	exon (FBgn0031449, exon 3 of 11)	promoter-TSS (NR_047877)	-417	FBgn0263564|FBtr0309710
chr2R	22120975	22121475	8.45	9.19	0.73	0.00047	0.00566	promoter-TSS (FBgn0002715)	promoter-TSS (NM_057286)	-875	FBgn0002715|FBtr0071761
chr2L	1911586	1912086	9.63	10.36	0.73	0.000811	0.00847	promoter-TSS (FBgn0031374)	promoter-TSS (NM_001103580)	95	FBgn0031374|FBtr0309828
chrX	15334711	15335211	9.29	10.02	0.73	0.00124	0.0114	promoter-TSS (FBgn0026428)	promoter-TSS (NM_001169289)	-179	FBgn0026428|FBtr0301774
chr2R	18400818	18401318	8.99	9.72	0.73	0.00172	0.0147	promoter-TSS (FBgn0263770)	TTS (NM_137480)	356	FBgn0063497|FBtr0086671
chr3L	18671325	18671825	9.44	10.17	0.73	0.00219	0.0178	exon (FBgn0042134, exon 2 of 4)	exon (NM_144414, exon 2 of 4)	1585	FBgn0042134|FBtr0075098
chrX	18091793	18092293	11.68	12.41	0.73	0.00493	0.0322	exon (FBgn0021765, exon 2 of 2)	exon (NM_078672, exon 2 of 2)	785	FBgn0021765|FBtr0074511
chr3R	31057537	31058037	9.14	9.87	0.73	0.00521	0.0334	exon (FBgn0002413, exon 3 of 3)	exon (NM_170536, exon 4 of 4)	3423	FBgn0002413|FBtr0334548
chr3R	11756706	11757206	8.24	8.96	0.73	0.00567	0.0356	intron (FBgn0017581, intron 1 of 5)	intron (NM_143729, intron 1 of 5)	3123	FBgn0017581|FBtr0082535
chrX	7946315	7946815	10.87	11.62	0.74	5.45e-11	1e-08	exon (FBgn0027280, exon 1 of 5)	exon (NM_132199, exon 1 of 5)	343	FBgn0027280|FBtr0071129
chr3L	16142883	16143383	10.81	11.55	0.74	1.25e-10	2.05e-08	exon (FBgn0052152, exon 1 of 4)	exon (NM_168653, exon 1 of 4)	599	FBgn0036576|FBtr0307519
chr2R	6672619	6673119	11.23	11.97	0.74	6.48e-08	4.09e-06	promoter-TSS (FBgn0033088)	promoter-TSS (NM_165482)	503	FBgn0033087|FBtr0086145
chr3L	21537266	21537766	11.84	12.58	0.74	1.49e-07	8.48e-06	TTS (FBgn0053289)	TTS (NM_206416)	451	FBgn0015283|FBtr0333453
chr2R	12260104	12260604	10.7	11.44	0.74	8.92e-07	3.81e-05	exon (FBgn0264501, exon 3 of 3)	non-coding (NR_073871, exon 3 of 3)	323	FBgn0000253|FBtr0345018
chr3L	7434200	7434700	11.17	11.91	0.74	4.53e-06	0.000139	exon (FBgn0014011, exon 1 of 1)	exon (NM_139864, exon 1 of 1)	740	FBgn0014011|FBtr0332800
chrX	18783795	18784295	11.29	12.03	0.74	5.01e-06	0.000149	promoter-TSS (FBgn0030956)	promoter-TSS (NM_133096)	-551	FBgn0030956|FBtr0074661
chr3L	1860885	1861385	11.3	12.04	0.74	5.65e-05	0.00107	exon (FBgn0004636, exon 1 of 1)	exon (NM_057509, exon 2 of 2)	681	FBgn0004636|FBtr0332671
chr3L	1515821	1516321	10.03	10.77	0.74	0.000325	0.0043	intron (FBgn0011204, intron 1 of 3)	intron (NM_138269, intron 1 of 3)	1200	FBgn0011204|FBtr0072706
chr3R	30278767	30279267	10.97	11.71	0.74	0.000349	0.00453	exon (FBgn0010113, exon 1 of 6)	exon (NM_176591, exon 1 of 6)	1086	FBgn0010113|FBtr0085619
chr2L	10425638	10426138	11.62	12.36	0.74	0.000351	0.00454	promoter-TSS (FBgn0267330)	promoter-TSS (NM_164928)	739	FBgn0262601|FBtr0304118
chr3R	11242707	11243207	10.17	10.91	0.74	0.000449	0.0055	TTS (FBgn0037889)	TTS (NM_141805)	1042	FBgn0037890|FBtr0082360
chr3L	11831095	11831595	8.58	9.32	0.74	0.000821	0.00853	TTS (FBgn0036214)	TTS (NM_140258)	1969	FBgn0036214|FBtr0332130
chr2L	20825670	20826170	10.99	11.73	0.74	0.00108	0.0104	exon (FBgn0032889, exon 3 of 6)	exon (NM_206015, exon 2 of 5)	385	FBgn0032889|FBtr0081418
chr2R	15999592	16000092	10.59	11.33	0.74	0.00257	0.0201	exon (FBgn0020236, exon 2 of 9)	exon (NM_001144202, exon 2 of 9)	445	FBgn0020236|FBtr0300598
chr2R	15921458	15921958	8.93	9.67	0.74	0.00283	0.0216	exon (FBgn0264089, exon 1 of 21)	5' UTR (NM_001103863, exon 1 of 20)	410	FBgn0264089|FBtr0330732
chr2L	4463804	4464304	10.51	11.25	0.74	0.00452	0.0305	promoter-TSS (FBgn0031609)	promoter-TSS (NM_001273100)	444	FBgn0031610|FBtr0077442
chr3L	21024550	21025050	9.24	9.98	0.74	0.00647	0.0395	intron (FBgn0003415, intron 2 of 13)	intron (NM_001275205, intron 2 of 12)	1404	FBgn0003415|FBtr0333284
chr3R	17117306	17117806	8.54	9.29	0.74	0.0068	0.041	intron (FBgn0014141, intron 1 of 15)	intron (NM_001202309, intron 1 of 15)	1526	FBgn0014141|FBtr0089471
chr3L	3194620	3195120	10.66	11.41	0.75	1.61e-08	1.33e-06	exon (FBgn0001233, exon 2 of 2)	exon (NM_079175, exon 2 of 2)	1655	FBgn0001233|FBtr0073040
chr2L	4847981	4848481	11.68	12.43	0.75	6.81e-08	4.19e-06	promoter-TSS (FBgn0031637)	promoter-TSS (NM_001169403)	466	FBgn0031638|FBtr0077386
chr2R	14169621	14170121	10.52	11.28	0.75	9.86e-08	5.84e-06	promoter-TSS (FBgn0033906)	promoter-TSS (NM_137092)	427	FBgn0265499|FBtr0339963
chr3R	15329053	15329553	11.05	11.8	0.75	8.66e-06	0.000227	exon (FBgn0000533, exon 2 of 3)	exon (NM_079638, exon 2 of 3)	575	FBgn0000533|FBtr0083083
chr2L	12038828	12039328	9.99	10.75	0.75	9.75e-06	0.000253	promoter-TSS (FBgn0032397)	promoter-TSS (NM_164986)	-567	FBgn0032397|FBtr0080309
chr2L	12098296	12098796	10.25	11	0.75	2.24e-05	0.0005	TTS (FBgn0028707)	TTS (NM_001042890)	709	FBgn0032409|FBtr0080330
chr3R	31591762	31592262	10.16	10.91	0.75	3.02e-05	0.000631	promoter-TSS (FBgn0039856)	promoter-TSS (NM_143618)	-790	FBgn0039856|FBtr0085798
chrX	19164293	19164793	9.38	10.13	0.75	0.00014	0.00222	exon (FBgn0261461, exon 2 of 6)	exon (NM_001144749, exon 2 of 6)	804	FBgn0261461|FBtr0299622
chr3R	17400240	17400740	10.14	10.89	0.75	0.000217	0.00317	intron (FBgn0038504, intron 1 of 2)	(CCACCCA)n|Simple_repeat|Simple_repeat	964	FBgn0038504|FBtr0083448
chr2L	17448375	17448875	8.56	9.31	0.75	0.000312	0.00417	promoter-TSS (FBgn0260632)	promoter-TSS (NM_001169530)	-115	FBgn0260632|FBtr0301384
chr2R	11983921	11984421	10.38	11.13	0.75	0.000717	0.00781	exon (FBgn0011704, exon 3 of 3)	exon (NM_080372, exon 3 of 3)	-1215	FBgn0053145|FBtr0088047
chrX	9281010	9281510	9.28	10.03	0.75	0.00447	0.0303	exon (FBgn0040236, exon 3 of 9)	exon (NM_144349, exon 3 of 9)	1857	FBgn0040236|FBtr0343368
chrX	2065330	2065830	11.31	12.07	0.76	6.65e-08	4.13e-06	promoter-TSS (FBgn0025626)	promoter-TSS (NM_130617)	126	FBgn0265531|FBtr0340110
chrX	621761	622261	10.97	11.73	0.76	1.07e-07	6.24e-06	promoter-TSS (FBgn0029529)	promoter-TSS (NM_130493)	206	FBgn0016038|FBtr0089723
chrX	8062184	8062684	9.95	10.72	0.76	1.05e-05	0.000271	intron (FBgn0004657, intron 1 of 6)	promoter-TSS (NM_206647)	790	FBgn0004657|FBtr0071105
chr3R	20587192	20587692	10.49	11.25	0.76	1.44e-05	0.00035	promoter-TSS (FBgn0267711)	promoter-TSS (NR_133425)	-560	FBgn0267711|FBtr0347251
chr3R	22133745	22134245	10.03	10.79	0.76	1.45e-05	0.00035	TTS (FBgn0259736)	TTS (NM_206540)	161	FBgn0051163|FBtr0084197
chr3R	15289997	15290497	9.62	10.38	0.76	0.000114	0.00186	promoter-TSS (FBgn0003721)	promoter-TSS (NM_079636)	552	FBgn0266745|FBtr0345248
chrX	3447601	3448101	8.07	8.83	0.76	0.000211	0.00309	intron (FBgn0029657, intron 2 of 6)	intron (NM_001272276, intron 2 of 6)	1092	FBgn0029657|FBtr0344078
chr2L	2584076	2584576	9.64	10.4	0.76	0.000258	0.00361	exon (FBgn0026479, exon 2 of 8)	exon (NM_001273017, exon 2 of 8)	1104	FBgn0026479|FBtr0335173
chr2R	25262610	25263110	8.09	8.85	0.76	0.000267	0.00371	Intergenic	HETA|LINE|Jockey	-7542	FBgn0035094|FBtr0333172
chr2R	12514615	12515115	10.07	10.83	0.76	0.000373	0.00479	promoter-TSS (FBgn0033750)	promoter-TSS (NM_136949)	197	FBgn0033749|FBtr0087942
chr2R	17591098	17591598	11.43	12.19	0.76	0.000407	0.00509	promoter-TSS (FBgn0034249)	promoter-TSS (NM_001274131)	385	FBgn0029079|FBtr0086832
chrX	2146596	2147096	10.27	11.04	0.76	0.000891	0.00909	intron (FBgn0004654, intron 2 of 2)	intron (NM_057512, intron 2 of 2)	1484	FBgn0004654|FBtr0331410
chr2R	12146652	12147152	9.49	10.25	0.76	0.000917	0.00928	exon (FBgn0027504, exon 5 of 5)	exon (NM_001273984, exon 5 of 5)	1193	FBgn0033686|FBtr0087984
chrX	16799231	16799731	9.95	10.7	0.76	0.00122	0.0113	exon (FBgn0030791, exon 1 of 3)	exon (NM_206768, exon 1 of 3)	253	FBgn0030791|FBtr0074353
chrX	9354806	9355306	9.09	9.86	0.76	0.00125	0.0115	exon (FBgn0085478, exon 2 of 11)	5' UTR (NM_001103452, exon 2 of 10)	1171	FBgn0085478|FBtr0112753
chr2R	17395514	17396014	8.8	9.56	0.76	0.00162	0.0141	intron (FBgn0010620, intron 1 of 1)	intron (NM_079973, intron 1 of 1)	1172	FBgn0010620|FBtr0086909
chr3L	11196636	11197136	9.86	10.61	0.76	0.00808	0.0468	intron (FBgn0036144, intron 1 of 7)	intron (NM_001259785, intron 1 of 7)	650	FBgn0036144|FBtr0076189
chr3L	8357618	8358118	9.22	9.99	0.76	0.0086	0.0487	exon (FBgn0001248, exon 2 of 2)	exon (NM_001144439, exon 3 of 3)	257	FBgn0001248|FBtr0076671
chr3L	21173387	21173887	11.51	12.28	0.77	2.09e-11	4.68e-09	exon (FBgn0270926, exon 1 of 1)	exon (NM_206410, exon 1 of 1)	520	FBgn0270926|FBtr0089463
chr2R	23994299	23994799	11.06	11.84	0.77	1.11e-09	1.47e-07	TTS (FBgn0053519)	TTS (NM_001014545)	506	FBgn0034951|FBtr0072201
chr3R	16051946	16052446	10.21	10.99	0.77	6.28e-07	2.76e-05	exon (FBgn0027948, exon 2 of 15)	exon (NM_001170156, exon 2 of 15)	319	FBgn0027948|FBtr0304803
chr2R	13952647	13953147	9.99	10.76	0.77	1.03e-05	0.000267	intron (FBgn0262739, intron 3 of 7)	intron (NM_001259385, intron 3 of 7)	1128	FBgn0262739|FBtr0087614
chr3R	10265184	10265684	9.35	10.13	0.77	0.000113	0.00185	intron (FBgn0262617, intron 1 of 11)	intron (NM_001260090, intron 1 of 13)	1129	FBgn0262617|FBtr0305354
chr3R	18747098	18747598	9.6	10.37	0.77	0.000176	0.00268	exon (FBgn0260399, exon 2 of 5)	exon (NM_080121, exon 2 of 6)	979	FBgn0260399|FBtr0083674
chrX	8419511	8420011	9.13	9.9	0.77	0.000192	0.00288	intron (FBgn0261793, intron 3 of 9)	intron (NM_206654, intron 3 of 9)	-1603	FBgn0261793|FBtr0330105
chrX	2157080	2157580	9.87	10.64	0.77	0.000295	0.004	exon (FBgn0004655, exon 2 of 8)	exon (NM_080303, exon 2 of 8)	-1428	FBgn0004655|FBtr0070430
chr2L	8161804	8162304	10.23	11	0.77	0.000414	0.00516	TTS (FBgn0261064)	TTS (NM_135342)	364	FBgn0031992|FBtr0079640
chr3L	18626350	18626850	9.9	10.68	0.77	0.00077	0.00816	intron (FBgn0036801, intron 1 of 8)	intron (NM_001275088, intron 1 of 8)	642	FBgn0036801|FBtr0075049
chr3R	15294441	15295439	9.61	10.38	0.77	0.000943	0.0094	intron (FBgn0003721, intron 1 of 7)	intron (NM_001260191, intron 1 of 7)	3995	FBgn0003721|FBtr0305656
chrX	8142743	8143243	11.9	12.67	0.77	0.00159	0.0139	promoter-TSS (FBgn0025800)	promoter-TSS (NM_078524)	612	FBgn0030006|FBtr0071191
chr3L	1964852	1965352	9.54	10.31	0.77	0.00362	0.026	promoter-TSS (FBgn0265988)	promoter-TSS (NM_139424)	644	FBgn0035298|FBtr0072844
chr2R	21495626	21496126	8.71	9.48	0.77	0.00661	0.04	promoter-TSS (FBgn0010470)	promoter-TSS (NM_001299751)	-352	FBgn0010470|FBtr0342897
chr2L	12270149	12270649	8.2	8.97	0.77	0.00714	0.0424	promoter-TSS (FBgn0000114)	promoter-TSS (NM_001169492)	-532	FBgn0000114|FBtr0300567
chr2L	6069884	6070384	11.17	11.95	0.78	9.44e-13	2.45e-10	promoter-TSS (FBgn0266449)	promoter-TSS (NM_078766)	512	FBgn0031777|FBtr0079213
chr3R	11821495	11821995	11.25	12.03	0.78	1.16e-09	1.48e-07	TTS (FBgn0037956)	TTS (NM_001144565)	332	FBgn0037955|FBtr0082521
chr3L	2598639	2599139	10.05	10.83	0.78	2.38e-06	8.47e-05	promoter-TSS (FBgn0035355)	promoter-TSS (NM_139473)	-407	FBgn0035355|FBtr0072929
chr3R	29200641	29201141	11.54	12.32	0.78	2.45e-06	8.61e-05	TTS (FBgn0039650)	TTS (NM_143425)	438	FBgn0014427|FBtr0085390
chrX	6353086	6353586	9.94	10.72	0.78	5.43e-05	0.00103	intron (FBgn0261955, intron 1 of 2)	intron (NM_132091, intron 1 of 2)	1055	FBgn0261955|FBtr0070907
chr2L	6371603	6372103	9.32	10.1	0.78	7.66e-05	0.00135	promoter-TSS (FBgn0043854)	promoter-TSS (NM_135176)	-534	FBgn0043854|FBtr0290281
chr3R	25070142	25070642	10.61	11.38	0.78	8.55e-05	0.00147	promoter-TSS (FBgn0039272)	promoter-TSS (NM_001170247)	466	FBgn0039271|FBtr0304718
chr3L	22774569	22775069	9.33	10.12	0.78	0.000185	0.00279	exon (FBgn0052451, exon 2 of 5)	5' UTR (NM_001170025, exon 2 of 5)	783	FBgn0052451|FBtr0302134
chrX	9683125	9683625	11.58	12.37	0.78	0.000292	0.00396	exon (FBgn0261617, exon 2 of 14)	5' UTR (NM_001201647, exon 2 of 14)	2292	FBgn0261617|FBtr0071402
chr3L	11293716	11294216	10.82	11.6	0.78	0.000304	0.00408	exon (FBgn0036152, exon 1 of 3)	exon (NM_140200, exon 1 of 3)	822	FBgn0036152|FBtr0076183
chr3R	15804317	15804817	10.19	10.97	0.78	0.000796	0.00834	TTS (FBgn0038365)	TTS (NM_142236)	320	FBgn0026616|FBtr0083179
chr3R	13013732	13014232	9.67	10.45	0.78	0.000918	0.00928	intron (FBgn0020496, intron 1 of 5)	intron (NM_169491, intron 1 of 5)	2334	FBgn0020496|FBtr0082699
chr3L	7156497	7156997	8.24	9.03	0.78	0.00367	0.0263	exon (FBgn0259173, exon 1 of 8)	5' UTR (NM_168193, exon 1 of 8)	326	FBgn0259173|FBtr0299641
chrX	15856855	15857355	11.14	11.93	0.79	4.51e-11	8.66e-09	exon (FBgn0002914, exon 2 of 3)	5' UTR (NM_206734, exon 2 of 3)	718	FBgn0002914|FBtr0074171
chr3R	23363070	23363570	10.73	11.52	0.79	2.46e-09	2.79e-07	exon (FBgn0039073, exon 1 of 1)	exon (NM_142884, exon 1 of 1)	248	FBgn0039073|FBtr0339619
chrX	16357850	16358350	11.08	11.88	0.79	1.1e-08	9.8e-07	exon (FBgn0005411, exon 2 of 5)	exon (NM_057543, exon 2 of 5)	353	FBgn0005411|FBtr0307176
chr2R	23895284	23895784	10.77	11.56	0.79	4.34e-08	3e-06	promoter-TSS (FBgn0034923)	promoter-TSS (NM_166629)	472	FBgn0034924|FBtr0072133
chrX	18083713	18084213	10.38	11.17	0.79	4.41e-08	3e-06	intron (FBgn0030890, intron 1 of 6)	CpG	1444	FBgn0030890|FBtr0343317
chr3R	25244418	25244918	10.19	10.99	0.79	2.34e-06	8.41e-05	exon (FBgn0000158, exon 1 of 3)	exon (NM_057452, exon 1 of 3)	389	FBgn0000158|FBtr0084869
chrX	20166773	20167273	11.46	12.25	0.79	6.22e-06	0.000176	exon (FBgn0031092, exon 2 of 4)	exon (NM_134531, exon 2 of 4)	351	FBgn0031092|FBtr0070007
chr2R	10416336	10416836	9.75	10.54	0.79	7.37e-06	0.000204	exon (FBgn0261698, exon 1 of 28)	5' UTR (NM_001273935, exon 1 of 28)	410	FBgn0261698|FBtr0303083
chrX	12655108	12655608	9.61	10.4	0.79	1.54e-05	0.000368	intron (FBgn0015024, intron 2 of 3)	CpG	659	FBgn0015024|FBtr0073682
chr2L	16043928	16044428	9.59	10.38	0.79	2.22e-05	0.000495	promoter-TSS (FBgn0000182)	promoter-TSS (NM_165145)	-373	FBgn0000182|FBtr0080805
chr2R	17847294	17847794	11.28	12.07	0.79	3.75e-05	0.00076	exon (FBgn0015522, exon 1 of 1)	exon (NM_137428, exon 1 of 1)	846	FBgn0015522|FBtr0086799
chrX	20658222	20658722	11.01	11.79	0.79	5.01e-05	0.000967	promoter-TSS (FBgn0267022)	promoter-TSS (NR_123969)	-794	FBgn0267022|FBtr0345968
chr3R	5255582	5256082	9.18	9.97	0.79	6.19e-05	0.00114	TTS (FBgn0037304)	TTS (NM_141265)	849	FBgn0037305|FBtr0078821
chr2L	1156937	1157437	10	10.78	0.79	7.49e-05	0.00133	promoter-TSS (FBgn0261458)	promoter-TSS (NM_001038781)	-876	FBgn0261458|FBtr0100023
chrX	5880787	5881287	10.02	10.81	0.79	7.94e-05	0.00139	exon (FBgn0029820, exon 2 of 6)	5' UTR (NM_132047, exon 2 of 6)	219	FBgn0029820|FBtr0345313
chr2L	19574180	19574680	9.3	10.09	0.79	8.17e-05	0.00142	intron (FBgn0005672, intron 1 of 2)	intron (NM_134291, intron 1 of 2)	1157	FBgn0005672|FBtr0100597
chr3L	12806803	12807303	9.96	10.75	0.79	0.000231	0.00333	exon (FBgn0262714, exon 2 of 10)	exon (NM_168519, exon 2 of 10)	868	FBgn0262714|FBtr0114506
chr3R	30013316	30013816	8.87	9.66	0.79	0.000309	0.00413	intron (FBgn0039737, intron 1 of 3)	CpG	1599	FBgn0039737|FBtr0334706
chr3L	222232	222732	9.39	10.18	0.79	0.000691	0.00759	exon (FBgn0035113, exon 2 of 9)	exon (NM_138171, exon 2 of 9)	587	FBgn0035113|FBtr0072524
chr2R	14171673	14172173	9.44	10.23	0.79	0.00074	0.00797	exon (FBgn0033906, exon 1 of 4)	5' UTR (NM_001201998, exon 1 of 4)	135	FBgn0033906|FBtr0302452
chr2R	19670663	19671163	11.76	12.56	0.79	0.00115	0.0108	promoter-TSS (FBgn0028372)	promoter-TSS (NM_166373)	-249	FBgn0028372|FBtr0086474
chrX	12582123	12582623	11.97	12.77	0.79	0.00243	0.0193	exon (FBgn0030400, exon 1 of 4)	exon (NM_001144720, exon 1 of 4)	820	FBgn0030400|FBtr0331718
chr2L	2376995	2377495	9.61	10.41	0.79	0.00437	0.0298	exon (FBgn0031420, exon 2 of 3)	exon (NM_001273004, exon 2 of 3)	913	FBgn0031420|FBtr0331437
chr2L	18696457	18696957	9.84	10.63	0.79	0.00514	0.0331	exon (FBgn0032700, exon 2 of 4)	exon (NM_136053, exon 2 of 4)	977	FBgn0032700|FBtr0081096
chr3R	14291044	14291544	7.63	8.42	0.79	0.00531	0.0338	intron (FBgn0285913, intron 2 of 4)	intron (NM_001260168, intron 2 of 4)	894	FBgn0285913|FBtr0082922
chr3R	25594963	25595463	11.94	12.73	0.79	0.00764	0.0447	exon (FBgn0011666, exon 1 of 3)	exon (NM_170229, exon 5 of 7)	739	FBgn0011666|FBtr0084882
chr3L	21304970	21305470	11.13	11.93	0.8	3.08e-08	2.34e-06	promoter-TSS (FBgn0037070)	promoter-TSS (NM_168896)	524	FBgn0037071|FBtr0078339
chr2L	9891314	9891814	10.33	11.13	0.8	5.4e-08	3.56e-06	promoter-TSS (FBgn0085212)	promoter-TSS (NM_001103664)	680	FBgn0032153|FBtr0113031
chr2R	11631883	11632383	9.66	10.46	0.8	7.12e-05	0.00128	exon (FBgn0033638, exon 1 of 8)	5' UTR (NM_001169647, exon 1 of 8)	382	FBgn0033638|FBtr0300945
chr2L	10203199	10203699	10.39	11.19	0.8	7.23e-05	0.00129	exon (FBgn0085188, exon 2 of 3)	exon (NM_001103667, exon 2 of 3)	868	FBgn0085188|FBtr0112350
chr2R	11825752	11826252	10.26	11.06	0.8	0.000159	0.00247	exon (FBgn0033653, exon 2 of 3)	exon (NM_136858, exon 2 of 3)	658	FBgn0033653|FBtr0088031
chr3L	9679762	9680262	9.46	10.26	0.8	0.000257	0.0036	promoter-TSS (FBgn0016081)	promoter-TSS (NM_168357)	812	FBgn0036028|FBtr0076392
chr2R	5411914	5412414	7.54	8.34	0.8	0.000409	0.0051	Intergenic	TC1_DM|DNA|TcMar-Tc1	-1579	FBgn0259247|FBtr0299918
chr2R	9294546	9295046	9.55	10.36	0.8	0.000522	0.00617	promoter-TSS (FBgn0028408)	promoter-TSS (NM_001103768)	2	FBgn0028408|FBtr0112930
chr2L	4196297	4196797	8.15	8.96	0.8	0.000572	0.00659	exon (FBgn0031589, exon 2 of 12)	exon (NM_001103607, exon 3 of 13)	833	FBgn0031589|FBtr0077483
chr2R	13860930	13861430	10.42	11.23	0.8	0.000775	0.0082	promoter-TSS (FBgn0033884)	promoter-TSS (NM_001032245)	750	FBgn0033883|FBtr0339954
chr3L	18993632	18994132	9.99	10.78	0.8	0.00141	0.0126	promoter-TSS (FBgn0036837)	promoter-TSS (NM_176348)	111	FBgn0036837|FBtr0075044
chr2L	12273324	12273824	8.93	9.74	0.8	0.006	0.0373	intron (FBgn0000114, intron 2 of 8)	intron (NM_165002, intron 3 of 11)	2643	FBgn0000114|FBtr0300567
chr2R	18854720	18855220	10.04	10.85	0.81	9.05e-07	3.84e-05	TTS (FBgn0034405)	TTS (NM_176233)	117	FBgn0010053|FBtr0086625
chr3L	14274883	14275383	9.31	10.12	0.81	5.37e-05	0.00102	exon (FBgn0001085, exon 1 of 5)	exon (NM_080073, exon 1 of 5)	791	FBgn0001085|FBtr0075743
chr2L	12274455	12274955	8.4	9.21	0.81	0.000121	0.00195	intron (FBgn0000114, intron 2 of 8)	intron (NM_165002, intron 3 of 11)	3774	FBgn0000114|FBtr0300567
chr3R	25889493	25889993	10.24	11.05	0.81	0.000264	0.00367	exon (FBgn0028717, exon 2 of 4)	5' UTR (NM_170247, exon 2 of 4)	1202	FBgn0028717|FBtr0084935
chr3R	18225266	18225766	10.87	11.67	0.81	0.000272	0.00377	promoter-TSS (FBgn0262559)	promoter-TSS (NM_142439)	566	FBgn0038586|FBtr0083608
chr2L	5537375	5537875	9.26	10.07	0.81	0.000297	0.00401	promoter-TSS (FBgn0031715)	promoter-TSS (NM_135092)	-867	FBgn0031715|FBtr0079127
chr2L	3805452	3805952	9.54	10.35	0.81	0.000744	0.008	promoter-TSS (FBgn0021800)	promoter-TSS (NM_164561)	21	FBgn0021800|FBtr0077498
chr2R	2857223	2857723	7.53	8.33	0.81	0.00113	0.0107	Intergenic	MAX_I-int|LTR|Pao	-10765	FBgn0085638|FBtr0301792
chr3R	29952300	29952800	7.94	8.75	0.81	0.00139	0.0125	intron (FBgn0004622, intron 7 of 9)	CpG	16573	FBgn0039727|FBtr0300825
chr3L	7719911	7720411	10.64	11.46	0.81	0.00155	0.0136	exon (FBgn0035812, exon 5 of 5)	exon (NM_139892, exon 2 of 3)	812	FBgn0035811|FBtr0076808
chr2R	12591043	12591543	9.26	10.07	0.81	0.00534	0.034	TTS (FBgn0050055)	TTS (NR_037739)	1527	FBgn0050055|FBtr0345021
chr3L	21955138	21955638	10.83	11.65	0.82	1.87e-12	4.6e-10	exon (FBgn0037144, exon 1 of 6)	exon (NM_141117, exon 1 of 6)	279	FBgn0037144|FBtr0078475
chr3L	8177306	8177806	10	10.82	0.82	1.38e-06	5.43e-05	exon (FBgn0020392, exon 2 of 2)	exon (NM_079245, exon 2 of 2)	873	FBgn0020392|FBtr0076728
chrX	19320712	19321212	9.77	10.59	0.82	2.76e-06	9.38e-05	intron (FBgn0259834, intron 1 of 4)	intron (NM_001298506, intron 1 of 4)	1144	FBgn0259834|FBtr0344324
chr3L	1306526	1307026	11.15	11.97	0.82	5.21e-06	0.000153	promoter-TSS (FBgn0035205)	promoter-TSS (NM_176271)	336	FBgn0035204|FBtr0345006
chr2R	21313407	21313907	10.67	11.49	0.82	5.35e-06	0.000156	promoter-TSS (FBgn0034618)	promoter-TSS (NM_137733)	-214	FBgn0034618|FBtr0071601
chr2R	17567386	17567886	10	10.82	0.82	2.28e-05	0.000504	exon (FBgn0034243, exon 2 of 3)	exon (NM_137388, exon 2 of 3)	820	FBgn0034243|FBtr0086906
chr3R	22421792	22422292	9.68	10.5	0.82	2.49e-05	0.000546	promoter-TSS (FBgn0038964)	promoter-TSS (NM_142783)	718	FBgn0038965|FBtr0345205
chrX	19636009	19636509	10.64	11.46	0.82	6.24e-05	0.00115	exon (FBgn0087008, exon 2 of 12)	exon (NM_001272792, exon 3 of 13)	2110	FBgn0087008|FBtr0334278
chr3R	30449546	30450046	10.3	11.13	0.82	0.000101	0.0017	intron (FBgn0028646, intron 2 of 9)	CpG	610	FBgn0028646|FBtr0085694
chr2L	7574410	7574910	7.89	8.71	0.82	0.000188	0.00283	intron (FBgn0264895, intron 1 of 5)	intron (NM_144299, intron 1 of 5)	1353	FBgn0264895|FBtr0334850
chr3L	13389464	13389964	11.3	12.12	0.82	0.000263	0.00366	exon (FBgn0036354, exon 1 of 2)	exon (NM_140383, exon 1 of 2)	292	FBgn0036354|FBtr0075863
chr2L	11000354	11000854	9.85	10.67	0.82	0.000729	0.00792	exon (FBgn0000146, exon 3 of 9)	exon (NM_001103674, exon 2 of 8)	504	FBgn0000146|FBtr0112793
chr3R	13304054	13304554	9.27	10.1	0.82	0.000884	0.00905	promoter-TSS (FBgn0052473)	promoter-TSS (NM_169504)	-459	FBgn0052473|FBtr0082743
chr2R	24941115	24941615	11.26	12.09	0.83	3.6e-14	1.27e-11	promoter-TSS (FBgn0035082)	promoter-TSS (NM_138138)	755	FBgn0035083|FBtr0100389
chr2R	6714110	6714610	9.58	10.41	0.83	1.29e-05	0.000319	intron (FBgn0033095, intron 1 of 6)	intron (NM_001299217, intron 1 of 6)	1532	FBgn0033095|FBtr0086140
chr2L	20082695	20083195	10.53	11.35	0.83	1.96e-05	0.000445	exon (FBgn0263773, exon 2 of 2)	exon (NM_080713, exon 2 of 2)	2125	FBgn0263773|FBtr0310560
chr3L	5928544	5929044	9.11	9.95	0.83	4.05e-05	0.000808	exon (FBgn0053523, exon 7 of 8)	exon (NM_001014569, exon 6 of 7)	379	FBgn0053523|FBtr0091476
chr3R	10389671	10390171	8.67	9.5	0.83	4.18e-05	0.000826	intron (FBgn0259938, intron 1 of 2)	intron (NM_001260095, intron 1 of 2)	1664	FBgn0259938|FBtr0082246
chr3L	4171126	4171626	8.64	9.47	0.83	8.5e-05	0.00147	exon (FBgn0261274, exon 2 of 5)	exon (NM_139608, exon 2 of 5)	973	FBgn0261274|FBtr0073217
chr3R	22368954	22369454	9.27	10.1	0.83	0.000104	0.00172	promoter-TSS (FBgn0267385)	promoter-TSS (NM_079724)	-77	FBgn0267385|FBtr0084214
chr3L	14027977	14028477	10.18	11	0.83	0.000198	0.00295	exon (FBgn0052133, exon 2 of 7)	exon (NM_168571, exon 2 of 7)	894	FBgn0052133|FBtr0075784
chr3L	4320120	4320620	9.19	10.02	0.83	0.000689	0.00759	TTS (FBgn0035532)	TTS (NM_139635)	1616	FBgn0052250|FBtr0073287
chr2R	24945575	24946075	11.06	11.89	0.83	0.000927	0.00932	promoter-TSS (FBgn0035084)	promoter-TSS (NM_001299934)	161	FBgn0035085|FBtr0343502
chr2R	6713452	6713952	8.11	8.94	0.83	0.00095	0.00944	intron (FBgn0033095, intron 1 of 6)	intron (NM_001299217, intron 1 of 6)	-1418	FBgn0033095|FBtr0336659
chrX	10323700	10324200	9.81	10.64	0.83	0.00144	0.0128	exon (FBgn0259170, exon 2 of 7)	exon (NM_206676, exon 2 of 7)	2008	FBgn0259170|FBtr0300511
chr3R	10047638	10048138	10.61	11.45	0.84	2.61e-11	5.35e-09	TTS (FBgn0037778)	TTS (NM_141714)	909	FBgn0037779|FBtr0082204
chr2L	6675830	6676330	10.4	11.23	0.84	1.71e-07	9.43e-06	TTS (FBgn0031848)	TTS (NM_001273216)	487	FBgn0000351|FBtr0333350
chr3L	15162476	15162976	10.06	10.91	0.84	2.42e-07	1.26e-05	TTS (FBgn0036488)	TTS (NM_140500)	902	FBgn0036489|FBtr0075645
chr3R	25051130	25051630	10.6	11.44	0.84	1.24e-05	0.000309	exon (FBgn0039266, exon 2 of 3)	exon (NM_001104437, exon 2 of 3)	1138	FBgn0039266|FBtr0084763
chrX	18566494	18566994	10.08	10.92	0.84	2.25e-05	0.000501	TTS (FBgn0052546)	exon (NM_001272759, exon 3 of 5)	439	FBgn0265598|FBtr0340365
chr2R	18407821	18408321	9.83	10.67	0.84	3.41e-05	0.000701	promoter-TSS (FBgn0063491)	promoter-TSS (NM_166279)	238	FBgn0063492|FBtr0086676
chr2R	11614930	11615430	9.76	10.59	0.84	6.25e-05	0.00115	intron (FBgn0033636, intron 1 of 16)	intron (NM_078977, intron 1 of 16)	865	FBgn0033636|FBtr0088091
chr3L	16043981	16044481	8.91	9.75	0.84	0.000102	0.00171	intron (FBgn0260635, intron 1 of 2)	intron (NM_001274988, intron 1 of 2)	-1661	FBgn0260635|FBtr0075501
chrX	8151641	8152141	10.25	11.1	0.84	0.00304	0.023	exon (FBgn0030011, exon 1 of 1)	exon (NM_132224, exon 1 of 1)	384	FBgn0030011|FBtr0071189
chr2L	6481870	6482370	10.79	11.64	0.85	4.81e-11	9.04e-09	exon (FBgn0031820, exon 2 of 4)	exon (NM_135191, exon 2 of 4)	-1190	FBgn0267019|FBtr0345975
chr2R	16692226	16692726	10.66	11.51	0.85	2.91e-07	1.48e-05	exon (FBgn0013763, exon 2 of 3)	exon (NM_057733, exon 2 of 3)	776	FBgn0013763|FBtr0087111
chrX	5905635	5906135	10.38	11.23	0.85	9.18e-07	3.88e-05	promoter-TSS (FBgn0029821)	promoter-TSS (NM_132048)	4	FBgn0029821|FBtr0070824
chr3L	24535054	24535554	8.63	9.48	0.85	0.00013	0.00208	exon (FBgn0040045, exon 2 of 2)	CpG	1215	FBgn0040045|FBtr0307117
chr3L	11121452	11121952	10.14	10.99	0.85	0.000227	0.0033	promoter-TSS (FBgn0036134)	promoter-TSS (NM_168443)	856	FBgn0036135|FBtr0076211
chr2R	18397116	18397616	8.55	9.4	0.85	0.000297	0.00401	exon (FBgn0063499, exon 1 of 1)	exon (NM_137478, exon 1 of 1)	160	FBgn0063499|FBtr0086726
chr3R	29766889	29767389	9.02	9.87	0.85	0.000428	0.00528	exon (FBgn0001297, exon 1 of 3)	exon (NM_001032408, exon 1 of 3)	1145	FBgn0001297|FBtr0099988
chrX	19781974	19782474	11.4	12.25	0.85	0.000458	0.00557	exon (FBgn0259789, exon 2 of 3)	exon (NM_167685, exon 2 of 2)	919	FBgn0259789|FBtr0345014
chr2L	3630814	3631314	9.41	10.26	0.85	0.000502	0.00601	intron (FBgn0000721, intron 1 of 7)	intron (NM_001169387, intron 1 of 7)	1090	FBgn0000721|FBtr0089306
chr2R	18287383	18287883	10.12	10.97	0.85	0.000542	0.0063	exon (FBgn0285917, exon 4 of 11)	exon (NM_001169719, exon 5 of 5)	-1062	FBgn0034321|FBtr0301546
chr2R	18128533	18129033	9.86	10.7	0.85	0.000981	0.00967	TTS (FBgn0028983)	TTS (NM_080214)	290	FBgn0040465|FBtr0086734
chr2R	9293515	9294015	9.98	10.85	0.86	1.63e-07	9.06e-06	intron (FBgn0028408, intron 1 of 2)	intron (NM_001273891, intron 1 of 2)	157	FBgn0028408|FBtr0332998
chrX	492231	492731	11.46	12.32	0.86	1.31e-05	0.000322	exon (FBgn0023537, exon 2 of 2)	exon (NM_166844, exon 2 of 2)	542	FBgn0023537|FBtr0070093
chr3R	15198453	15198953	9.39	10.25	0.86	1.8e-05	0.000417	intron (FBgn0260659, intron 1 of 5)	intron (NM_001170145, intron 1 of 5)	1762	FBgn0260659|FBtr0301102
chrX	16067455	16067955	7.06	7.92	0.86	2.71e-05	0.000582	exon (FBgn0030723, exon 5 of 9)	exon (NM_132874, exon 5 of 9)	3968	FBgn0030723|FBtr0074206
chrUn_DS484009v1	1823	2323	8.85	9.71	0.86	0.000531	0.00623	NA	TART|LINE|Jockey	NA	NA
chr2R	13556794	13557294	10.22	11.08	0.86	0.00144	0.0128	TTS (FBgn0263459)	TTS (NR_048104)	642	FBgn0083006|FBtr0113500
chrX	1477670	1478170	11.93	12.79	0.86	0.00328	0.0244	promoter-TSS (FBgn0025381)	promoter-TSS (NM_166888)	-631	FBgn0025381|FBtr0070259
chr3R	27272631	27273131	10.15	11.02	0.87	1.6e-07	8.96e-06	promoter-TSS (FBgn0039505)	promoter-TSS (NM_143295)	392	FBgn0002441|FBtr0085175
chrX	8713710	8714210	10.88	11.75	0.87	4.93e-06	0.000147	promoter-TSS (FBgn0030061)	promoter-TSS (NM_132274)	213	FBgn0030060|FBtr0332960
chr3R	11195144	11195644	7.16	8.03	0.87	1.78e-05	0.000414	promoter-TSS (FBgn0037870)	promoter-TSS (NM_141787)	-697	FBgn0037870|FBtr0082341
chr2L	8410850	8411350	10.4	11.26	0.87	3.73e-05	0.000757	exon (FBgn0014417, exon 2 of 2)	exon (NM_001273322, exon 2 of 2)	508	FBgn0014417|FBtr0331991
chr3R	12373064	12373564	9.32	10.2	0.87	5.9e-05	0.0011	promoter-TSS (FBgn0010040)	promoter-TSS (NM_080174)	247	FBgn0010039|FBtr0082570
chrX	7138036	7138536	9.08	9.94	0.87	0.000119	0.00192	intron (FBgn0029939, intron 1 of 4)	intron (NM_132157, intron 1 of 4)	564	FBgn0029939|FBtr0339815
chrX	21043635	21044135	9.4	10.28	0.87	0.00314	0.0237	exon (FBgn0025814, exon 2 of 2)	exon (NM_167724, exon 2 of 2)	139	FBgn0265613|FBtr0340439
chrX	20252037	20252537	9.53	10.4	0.87	0.00353	0.0257	exon (FBgn0015789, exon 2 of 4)	exon (NM_078695, exon 2 of 4)	950	FBgn0015789|FBtr0077337
chr3L	1477801	1478301	10.43	11.31	0.88	3.56e-12	8.5e-10	exon (FBgn0028567, exon 1 of 1)	3' UTR (NM_138266, exon 1 of 1)	433	FBgn0028567|FBtr0332655
chr3L	3162507	3163007	11.27	12.15	0.88	4.31e-07	2.08e-05	TTS (FBgn0035405)	TTS (NM_167991)	578	FBgn0024194|FBtr0073029
chr2R	11853385	11853885	9.86	10.74	0.88	4.99e-07	2.28e-05	exon (FBgn0013756, exon 2 of 5)	exon (NM_001273974, exon 2 of 5)	1019	FBgn0013756|FBtr0088033
chrX	13717259	13717759	10.26	11.14	0.88	7.24e-06	0.000201	exon (FBgn0265726, exon 15 of 15)	exon (NM_001298298, exon 15 of 15)	776	FBgn0030512|FBtr0073844
chrX	468935	469435	8.75	9.63	0.88	1.09e-05	0.000279	exon (FBgn0010019, exon 1 of 1)	exon (NM_080292, exon 1 of 1)	150	FBgn0010019|FBtr0070099
chr3R	29040851	29041351	9.88	10.76	0.88	7.11e-05	0.00128	exon (FBgn0003093, exon 2 of 11)	5' UTR (NM_001170296, exon 2 of 10)	1272	FBgn0003093|FBtr0339150
chrX	15708559	15709059	10.55	11.43	0.88	0.000215	0.00314	exon (FBgn0030672, exon 2 of 5)	exon (NM_167458, exon 1 of 4)	235	FBgn0030672|FBtr0074057
chr3R	31808020	31808520	9.72	10.6	0.88	0.000399	0.005	exon (FBgn0039882, exon 2 of 2)	exon (NM_143644, exon 2 of 2)	1916	FBgn0039882|FBtr0085852
chrX	22538334	22538834	8.94	9.82	0.88	0.00463	0.031	exon (FBgn0031194, exon 2 of 3)	exon (NM_001272851, exon 2 of 3)	1799	FBgn0031194|FBtr0333716
chr2R	12138682	12139182	10.55	11.44	0.89	7.78e-13	2.15e-10	TTS (FBgn0026176)	TTS (NM_136885)	146	FBgn0033683|FBtr0087982
chrX	16656232	16656732	10.33	11.22	0.89	1.07e-10	1.85e-08	exon (FBgn0003189, exon 2 of 8)	exon (NM_078653, exon 2 of 8)	392	FBgn0003189|FBtr0340155
chr3R	24231688	24232188	11.51	12.4	0.89	7.46e-10	1.03e-07	promoter-TSS (FBgn0266744)	promoter-TSS (NR_125242)	-574	FBgn0266744|FBtr0345246
chr3L	1473790	1474290	8.36	9.25	0.89	2.53e-05	0.000551	exon (FBgn0267487, exon 3 of 8)	5' UTR (NM_001274324, exon 3 of 8)	1217	FBgn0267487|FBtr0310161
chr2L	2749623	2750123	11.01	11.89	0.89	0.000209	0.00308	promoter-TSS (FBgn0250906)	promoter-TSS (NM_001273030)	274	FBgn0250906|FBtr0330716
chr2R	25281169	25281669	10.03	10.93	0.89	0.000382	0.00487	Intergenic	HETA|LINE|Jockey	-26101	FBgn0035094|FBtr0333172
chr3L	11685472	11685972	9.07	9.95	0.89	0.00203	0.0169	intron (FBgn0036191, intron 1 of 5)	intron (NM_140236, intron 1 of 4)	1743	FBgn0036191|FBtr0273362
chr3R	24627304	24627804	9.97	10.86	0.89	0.0024	0.0191	exon (FBgn0046685, exon 3 of 3)	exon (NM_170155, exon 3 of 3)	1884	FBgn0039213|FBtr0084656
chr2L	4183850	4184350	8.73	9.62	0.89	0.0034	0.025	Intergenic	Intergenic	-1300	FBgn0264866|FBtr0334786
chr3L	9715688	9716188	10.24	11.12	0.89	0.00343	0.0251	promoter-TSS (FBgn0065081)	promoter-TSS (NR_002482)	-864	FBgn0065081|FBtr0091797
chr3L	7591537	7592037	8.84	9.73	0.89	0.00517	0.0332	promoter-TSS (FBgn0035800)	promoter-TSS (NM_139882)	-789	FBgn0035800|FBtr0076824
chr3R	29675872	29676372	10.67	11.57	0.9	1.14e-10	1.93e-08	promoter-TSS (FBgn0025457)	promoter-TSS (NM_058033)	472	FBgn0039680|FBtr0085452
chr2R	16582939	16583439	10.34	11.24	0.9	6.62e-09	6.42e-07	exon (FBgn0265525, exon 1 of 1)	non-coding (NR_124576, exon 1 of 1)	180	FBgn0265525|FBtr0340074
chr3L	15140142	15140642	9.41	10.31	0.9	3.34e-06	0.000109	intron (FBgn0014002, intron 1 of 1)	intron (NM_001300141, intron 1 of 1)	-1738	FBgn0266945|FBtr0345844
chr3L	682998	683498	9.6	10.5	0.9	8.25e-06	0.000221	promoter-TSS (FBgn0035152)	promoter-TSS (NM_001274288)	-778	FBgn0035152|FBtr0333378
chr3L	9764773	9765273	9.26	10.16	0.9	1.28e-05	0.000318	intron (FBgn0036043, intron 1 of 12)	intron (NM_001274724, intron 1 of 13)	1480	FBgn0036043|FBtr0076318
chr4	1302084	1302584	7.89	8.79	0.9	0.00393	0.0277	Intergenic	HETA|LINE|Jockey	70452	FBgn0053653|FBtr0091630
chr3R	18591830	18592330	9.85	10.76	0.91	1.18e-06	4.69e-05	TTS (FBgn0038629)	TTS (NM_001144608)	1054	FBgn0263974|FBtr0329922
chr2L	6049920	6050420	10.27	11.18	0.91	1.51e-06	5.78e-05	promoter-TSS (FBgn0031769)	promoter-TSS (NM_164679)	-629	FBgn0031769|FBtr0346135
chrX	18844328	18844828	9.93	10.84	0.91	2.94e-06	9.91e-05	exon (FBgn0085451, exon 2 of 5)	exon (NM_133102, exon 2 of 5)	916	FBgn0085451|FBtr0310440
chrX	7284612	7285112	9.51	10.42	0.91	2.98e-06	9.99e-05	promoter-TSS (FBgn0029941)	promoter-TSS (NM_001298047)	15	FBgn0029941|FBtr0339819
chr2L	21308406	21308906	11.06	11.97	0.91	4.48e-06	0.000139	exon (FBgn0032940, exon 2 of 12)	exon (NM_001169568, exon 2 of 12)	833	FBgn0032940|FBtr0301461
chrX	14836974	14837474	9.17	10.09	0.91	0.000176	0.00268	TTS (FBgn0030582)	TTS (NM_206713)	500	FBgn0030583|FBtr0073948
chr2R	18613835	18614335	10.19	11.09	0.91	0.000356	0.00458	promoter-TSS (FBgn0034362)	promoter-TSS (NM_137502)	933	FBgn0034361|FBtr0086714
chr2R	12338281	12338781	10.22	11.14	0.92	1.24e-10	2.05e-08	TTS (FBgn0054021)	TTS (NM_001038853)	232	FBgn0033716|FBtr0301874
chr3L	3811858	3812358	10.11	11.03	0.92	3.54e-09	3.72e-07	promoter-TSS (FBgn0052263)	promoter-TSS (NM_168041)	846	FBgn0035464|FBtr0073149
chr2L	5005351	5005851	10.93	11.85	0.92	1.15e-08	1e-06	promoter-TSS (FBgn0053113)	promoter-TSS (NM_001169407)	-673	FBgn0053113|FBtr0079040
chr2L	15065052	15065552	9.27	10.19	0.92	2.5e-06	8.7e-05	exon (FBgn0024183, exon 3 of 4)	exon (NM_165102, exon 3 of 4)	2776	FBgn0024183|FBtr0080721
chrX	12908340	12908840	10.2	11.12	0.92	1.48e-05	0.000356	TTS (FBgn0030433)	TTS (NM_132611)	1032	FBgn0030434|FBtr0073693
chr3L	11821058	11821558	9.89	10.82	0.92	7.51e-05	0.00133	exon (FBgn0036212, exon 2 of 2)	exon (NM_001043137, exon 3 of 3)	897	FBgn0036211|FBtr0302136
chr3R	23052651	23053151	9.19	10.11	0.92	0.000111	0.00184	promoter-TSS (FBgn0267758)	promoter-TSS (NR_133437)	-14	FBgn0267758|FBtr0347322
chrX	3866226	3866726	8.75	9.67	0.92	0.000155	0.00241	intron (FBgn0265575, intron 3 of 5)	intron (NM_001297915, intron 3 of 5)	241	FBgn0265575|FBtr0340205
chrX	13843389	13843889	7.98	8.91	0.92	0.000205	0.00304	intron (FBgn0052626, intron 1 of 9)	intron (NM_001258730, intron 1 of 8)	2227	FBgn0052626|FBtr0309245
chrX	15885422	15885922	10.93	11.86	0.93	1.06e-09	1.42e-07	exon (FBgn0260938, exon 2 of 14)	exon (NM_001272657, exon 2 of 14)	1639	FBgn0260938|FBtr0310065
chr2R	7987992	7988492	10.37	11.3	0.93	9.24e-08	5.63e-06	promoter-TSS (FBgn0033247)	promoter-TSS (NM_165583)	-219	FBgn0033247|FBtr0088860
chr3L	15100260	15100760	8.81	9.74	0.93	4.87e-06	0.000147	exon (FBgn0264703, exon 2 of 2)	CpG	-1008	FBgn0264704|FBtr0333938
chr2L	19439667	19440167	8.9	9.83	0.93	8.08e-06	0.000219	promoter-TSS (FBgn0032783)	promoter-TSS (NM_001273648)	-951	FBgn0032783|FBtr0081209
chr3R	18411364	18411864	8.66	9.6	0.93	2.31e-05	0.00051	promoter-TSS (FBgn0038621)	promoter-TSS (NM_142469)	17	FBgn0038621|FBtr0083654
chr3L	15556674	15557174	7.41	8.34	0.93	3.44e-05	0.000705	exon (FBgn0087035, exon 1 of 6)	exon (NM_168626, exon 2 of 7)	102	FBgn0087035|FBtr0331933
chr2R	10157576	10158076	11.23	12.16	0.93	3.85e-05	0.000775	exon (FBgn0265512, exon 1 of 1)	exon (NM_001273924, exon 1 of 1)	758	FBgn0265512|FBtr0331945
chrY_CP007111v1_random	14507	15007	7.54	8.47	0.93	0.000207	0.00307	NA	TART_B1|LINE|Jockey	NA	NA
chr2L	21675292	21675792	7.97	8.9	0.93	0.000462	0.0056	intron (FBgn0032957, intron 1 of 11)	FB4_DM|DNA|TcMar-Tc1	685	FBgn0032957|FBtr0085914
chrX	530142	530642	9.53	10.46	0.93	0.000708	0.00774	promoter-TSS (FBgn0000108)	promoter-TSS (NM_001038728)	-101	FBgn0024983|FBtr0100476
chr3R	7248734	7249234	10.69	11.63	0.94	4.81e-14	1.57e-11	promoter-TSS (FBgn0037492)	promoter-TSS (NM_141456)	513	FBgn0037491|FBtr0339736
chr2R	18856000	18856500	9.91	10.85	0.94	1.62e-08	1.33e-06	exon (FBgn0034405, exon 4 of 4)	exon (NM_176233, exon 4 of 4)	-1163	FBgn0010053|FBtr0086625
chr2R	13414020	13414520	9.8	10.73	0.94	6.65e-08	4.13e-06	TTS (FBgn0259221)	TTS (NM_001144183)	350	FBgn0260475|FBtr0087715
chr3L	11090926	11091426	9.69	10.63	0.94	6.11e-06	0.000174	exon (FBgn0020412, exon 2 of 8)	exon (NM_168439, exon 1 of 7)	680	FBgn0020412|FBtr0076237
chr2L	7573424	7573924	8.19	9.13	0.94	8.01e-06	0.000218	intron (FBgn0264895, intron 1 of 5)	CpG	2339	FBgn0264895|FBtr0334850
chrX	17108773	17109273	7.86	8.8	0.94	2.37e-05	0.000522	intron (FBgn0260748, intron 1 of 10)	intron (NM_132967, intron 1 of 10)	1442	FBgn0260748|FBtr0074386
chrX	15474877	15475377	10.56	11.5	0.94	0.000237	0.0034	promoter-TSS (FBgn0030647)	promoter-TSS (NM_132805)	273	FBgn0267977|FBtr0074074
chr2R	21479270	21479770	8.4	9.33	0.94	0.000251	0.00355	intron (FBgn0010415, intron 2 of 6)	intron (NM_057617, intron 2 of 6)	1656	FBgn0010415|FBtr0342893
chr2L	21657729	21658229	8.01	8.95	0.94	0.000845	0.00872	promoter-TSS (FBgn0032956)	promoter-TSS (NM_165390)	321	FBgn0262620|FBtr0342855
chr2R	21710175	21710675	10.01	10.96	0.95	2.73e-09	2.97e-07	promoter-TSS (FBgn0265962)	promoter-TSS (NR_124682)	-830	FBgn0265962|FBtr0342964
chrX	10471806	10472306	9.79	10.74	0.95	1.15e-07	6.61e-06	exon (FBgn0261710, exon 2 of 6)	5' UTR (NM_001272480, exon 2 of 6)	1531	FBgn0261710|FBtr0332953
chr3R	23182794	23183294	9.88	10.83	0.95	5.87e-06	0.000168	exon (FBgn0265042, exon 3 of 5)	exon (NM_001170226, exon 2 of 4)	125	FBgn0265042|FBtr0336475
chr2L	20430120	20430620	9.84	10.79	0.95	1.12e-05	0.000285	intron (FBgn0263355, intron 1 of 4)	intron (NM_136191, intron 1 of 4)	1346	FBgn0263355|FBtr0273378
chr3L	18995274	18995774	10.33	11.28	0.95	0.000211	0.00309	exon (FBgn0036837, exon 1 of 2)	5' UTR (NM_140825, exon 1 of 2)	285	FBgn0036837|FBtr0075042
chrX	12731021	12731521	9.08	10.04	0.95	0.000648	0.0073	promoter-TSS (FBgn0264678)	promoter-TSS (NR_073653)	-318	FBgn0264678|FBtr0333774
chr2R	17265741	17266241	8.96	9.91	0.95	0.000927	0.00932	exon (FBgn0265487, exon 1 of 4)	5' UTR (NM_001144217, exon 1 of 6)	474	FBgn0265487|FBtr0086991
chr2R	6215184	6215684	8.76	9.7	0.95	0.0011	0.0105	TTS (FBgn0265044)	TTS (NR_073841)	867	FBgn0263144|FBtr0085992
chr3L	12144784	12145284	10.05	11.01	0.96	1.87e-08	1.5e-06	exon (FBgn0036258, exon 2 of 4)	exon (NM_140296, exon 2 of 4)	1063	FBgn0036258|FBtr0076022
chr3R	14653334	14653834	9.86	10.82	0.96	2.06e-06	7.6e-05	intron (FBgn0086686, intron 1 of 5)	intron (NM_142122, intron 1 of 5)	1613	FBgn0086686|FBtr0344158
chr3R	2133888	2134388	7.51	8.47	0.96	1.76e-05	0.00041	intron (FBgn0267431, intron 16 of 21)	Gypsy12A_LTR|LTR|Gypsy	23068	FBgn0058182|FBtr0302347
chr2R	15929744	15930244	9.54	10.5	0.96	2.1e-05	0.00047	intron (FBgn0034049, intron 1 of 7)	intron (NM_001299540, intron 1 of 7)	-1664	FBgn0034049|FBtr0087299
chrX	4610817	4611317	7.92	8.88	0.96	2.26e-05	0.000502	exon (FBgn0052773, exon 1 of 5)	non-coding (NR_123790, exon 1 of 5)	318	FBgn0052773|FBtr0344480
chr2R	9589218	9589718	11.36	12.32	0.96	4.02e-05	0.000804	exon (FBgn0033431, exon 2 of 2)	exon (NM_136660, exon 2 of 2)	419	FBgn0033431|FBtr0339392
chr2R	7456525	7457025	10.08	11.04	0.96	9.69e-05	0.00165	exon (FBgn0025885, exon 2 of 5)	exon (NM_058057, exon 2 of 5)	2099	FBgn0025885|FBtr0089329
chrX	15321748	15322248	9.63	10.59	0.96	0.00095	0.00944	promoter-TSS (FBgn0004924)	promoter-TSS (NM_167435)	-847	FBgn0004924|FBtr0074006
chrX	15796366	15796866	9.42	10.38	0.96	0.00116	0.0109	promoter-TSS (FBgn0030693)	promoter-TSS (NM_206726)	140	FBgn0265533|FBtr0340112
chrX	248432	248932	9.44	10.39	0.96	0.0014	0.0126	exon (FBgn0040372, exon 2 of 10)	exon (NM_001272159, exon 2 of 9)	2705	FBgn0040372|FBtr0070063
chrX	9154710	9155210	10.13	11.1	0.97	1.34e-10	2.15e-08	promoter-TSS (FBgn0004828)	promoter-TSS (NM_167180)	52	FBgn0004828|FBtr0071346
chrX	5677306	5677806	9.76	10.72	0.97	2.23e-08	1.77e-06	promoter-TSS (FBgn0046687)	promoter-TSS (NM_001258605)	-598	FBgn0046687|FBtr0308339
chr3R	26799760	26800260	9.39	10.35	0.97	4.3e-07	2.08e-05	intron (FBgn0262473, intron 1 of 3)	intron (NM_001276066, intron 1 of 3)	970	FBgn0262473|FBtr0330155
chr3R	29217279	29217779	10.45	11.43	0.97	1.95e-06	7.24e-05	exon (FBgn0051044, exon 2 of 3)	TTS (NR_048510)	286	FBgn0262404|FBtr0304320
chr3R	9349452	9349952	8.55	9.52	0.97	0.00109	0.0105	intron (FBgn0266410, intron 2 of 5)	intron (NM_001300317, intron 2 of 5)	-4565	FBgn0086053|FBtr0114329
chr2L	21699837	21700337	7.41	8.38	0.97	0.00116	0.0109	intron (FBgn0051619, intron 3 of 15)	intron (NM_001259199, intron 3 of 19)	15982	FBgn0051619|FBtr0085902
chr2R	18398559	18399059	10.45	11.44	0.98	3.07e-16	1.51e-13	promoter-TSS (FBgn0063499)	promoter-TSS (NM_137480)	-290	FBgn0063499|FBtr0344195
chr2R	24943959	24944459	11.05	12.03	0.98	6.92e-07	3.03e-05	promoter-TSS (FBgn0035085)	promoter-TSS (NM_138141)	391	FBgn0035084|FBtr0072410
chr3R	17117854	17118354	9.13	10.11	0.98	1.06e-06	4.33e-05	intron (FBgn0014141, intron 1 of 15)	CpG	978	FBgn0014141|FBtr0089471
chr2R	13493438	13493938	8.98	9.96	0.98	2.37e-06	8.46e-05	intron (FBgn0033844, intron 1 of 5)	CpG	1174	FBgn0033844|FBtr0087699
chr3L	3320370	3320870	9.51	10.5	0.98	1.07e-05	0.000274	exon (FBgn0035436, exon 2 of 2)	exon (NM_001169867, exon 2 of 2)	284	FBgn0035436|FBtr0073064
chr3R	11560858	11561358	9.71	10.69	0.98	7.53e-05	0.00133	exon (FBgn0037912, exon 3 of 4)	exon (NM_001032008, exon 3 of 4)	1188	FBgn0037912|FBtr0100462
chr3R	25640191	25640691	8.81	9.79	0.98	0.00024	0.00343	intron (FBgn0039350, intron 1 of 5)	intron (NM_170234, intron 1 of 5)	649	FBgn0039350|FBtr0084889
chr2L	3157914	3158414	7.84	8.82	0.98	0.000675	0.0075	intron (FBgn0011648, intron 1 of 3)	intron (NM_057669, intron 1 of 3)	1479	FBgn0011648|FBtr0077616
chrX	18833999	18834499	9.4	10.4	0.99	9.94e-08	5.85e-06	intron (FBgn0030964, intron 1 of 5)	intron (NM_001169321, intron 1 of 5)	1568	FBgn0030964|FBtr0074640
chrX	18510910	18511410	10.02	11.01	0.99	2.26e-07	1.19e-05	intron (FBgn0030932, intron 1 of 3)	intron (NM_001298479, intron 1 of 3)	1177	FBgn0030932|FBtr0340368
chrX	11718242	11718742	9.52	10.51	0.99	1.14e-06	4.56e-05	exon (FBgn0030329, exon 3 of 4)	exon (NM_001201655, exon 3 of 4)	1481	FBgn0030329|FBtr0332954
chr3L	10223892	10224392	9.22	10.21	0.99	3.87e-06	0.000123	promoter-TSS (FBgn0052056)	promoter-TSS (NM_168404)	-882	FBgn0052056|FBtr0076302
chr3R	29492366	29492866	10.06	11.05	0.99	1.95e-05	0.000444	exon (FBgn0039665, exon 2 of 4)	exon (NM_170411, exon 2 of 4)	902	FBgn0039665|FBtr0085433
chrX	3074350	3074850	8.13	9.13	1	1.77e-06	6.64e-05	intron (FBgn0028369, intron 7 of 12)	intron (NM_080320, intron 7 of 12)	-7038	FBgn0029649|FBtr0070561
chr3R	9345830	9346330	8.85	9.85	1	1.87e-06	6.96e-05	intron (FBgn0266410, intron 2 of 5)	intron (NM_001300317, intron 2 of 5)	4214	FBgn0266410|FBtr0344368
chrX	15813903	15814403	9.53	10.54	1	4.04e-05	0.000806	exon (FBgn0003345, exon 3 of 12)	5' UTR (NM_001103522, exon 2 of 11)	601	FBgn0003345|FBtr0308130
chr2L	16824116	16824616	9.69	10.69	1.01	3.44e-06	0.000112	exon (FBgn0022213, exon 2 of 7)	exon (NM_078864, exon 2 of 7)	841	FBgn0022213|FBtr0080930
chr3L	21881613	21882113	7.51	8.52	1.01	0.00406	0.0283	intron (FBgn0262737, intron 1 of 9)	intron (NM_001259945, intron 1 of 9)	2287	FBgn0262737|FBtr0301364
chr3R	30598876	30599376	10	11.02	1.02	2.6e-08	2.01e-06	exon (FBgn0051019, exon 4 of 4)	exon (NM_170512, exon 4 of 4)	1197	FBgn0039790|FBtr0085676
chr3L	11490065	11490565	7.84	8.86	1.02	1.25e-05	0.000311	intron (FBgn0036165, intron 1 of 3)	intron (NM_140213, intron 1 of 3)	2766	FBgn0036165|FBtr0076093
chr3L	3908183	3908683	9.42	10.44	1.02	0.000641	0.00725	TTS (FBgn0041147)	TTS (NM_139580)	1159	FBgn0035473|FBtr0073176
chr2L	4977718	4978218	10.6	11.62	1.03	4.48e-19	3.6e-16	promoter-TSS (FBgn0031661)	promoter-TSS (NM_135044)	657	FBgn0031662|FBtr0078997
chr3L	1330766	1331266	9.67	10.7	1.03	3.67e-07	1.82e-05	promoter-TSS (FBgn0035209)	promoter-TSS (NM_138256)	-727	FBgn0035209|FBtr0072678
chrX	12762762	12763262	10.62	11.65	1.03	8.65e-06	0.000227	exon (FBgn0030420, exon 1 of 1)	exon (NM_132599, exon 1 of 1)	599	FBgn0030420|FBtr0346120
chr2L	16690845	16691345	9.09	10.12	1.03	1.72e-05	0.000404	exon (FBgn0261278, exon 2 of 7)	exon (NM_165172, exon 3 of 8)	-4428	FBgn0261278|FBtr0100459
chr3R	8347697	8348197	10.07	11.1	1.03	5.49e-05	0.00104	TTS (FBgn0037580)	TTS (NM_169218)	229	FBgn0037581|FBtr0081842
chr3L	2636877	2637377	9.79	10.83	1.04	1.8e-08	1.47e-06	exon (FBgn0035357, exon 2 of 7)	5' UTR (NM_001144403, exon 3 of 8)	223	FBgn0035357|FBtr0072936
chrX	3968884	3969384	10.07	11.11	1.04	4.83e-08	3.23e-06	promoter-TSS (FBgn0029689)	promoter-TSS (NM_130732)	202	FBgn0267037|FBtr0346011
chr2R	18852138	18852638	10.6	11.64	1.04	1.51e-06	5.78e-05	TTS (FBgn0034402)	TTS (NM_137539)	655	FBgn0034403|FBtr0273238
chr3L	16956935	16957435	8.2	9.24	1.04	4.42e-06	0.000138	promoter-TSS (FBgn0010352)	promoter-TSS (NM_001104159)	-253	FBgn0010352|FBtr0075269
chr2L	10977804	10978304	9.94	10.98	1.04	3.35e-05	0.000689	exon (FBgn0041781, exon 2 of 5)	exon (NM_001273440, exon 2 of 5)	1283	FBgn0041781|FBtr0080148
chr3L	19634087	19634587	9.39	10.44	1.05	2.86e-08	2.2e-06	exon (FBgn0036896, exon 2 of 8)	exon (NM_176363, exon 2 of 8)	-1241	FBgn0036896|FBtr0302513
chr2L	22983725	22984225	7.43	8.48	1.05	4.73e-07	2.22e-05	intron (FBgn0000384, intron 1 of 5)	intron (NM_001273767, intron 1 of 5)	2160	FBgn0000384|FBtr0111126
chr2R	15479517	15480017	8.97	10.02	1.05	7.13e-06	0.000199	intron (FBgn0034021, intron 1 of 4)	intron (NM_001299529, intron 1 of 4)	3067	FBgn0034021|FBtr0345392
chr2L	21830190	21830690	7.2	8.25	1.05	3.51e-05	0.000715	intron (FBgn0003866, intron 1 of 2)	intron (NM_078891, intron 1 of 2)	1848	FBgn0003866|FBtr0085906
chr2R	21314277	21314777	8.73	9.78	1.05	0.000255	0.00359	exon (FBgn0034618, exon 2 of 8)	exon (NM_001169764, exon 2 of 8)	656	FBgn0034618|FBtr0071601
chr2L	18858109	18858609	10.04	11.1	1.06	8.85e-09	8.13e-07	promoter-TSS (FBgn0032721)	promoter-TSS (NM_165269)	-680	FBgn0032721|FBtr0089314
chr2L	2976277	2976777	11.22	12.28	1.06	1.86e-07	1.02e-05	promoter-TSS (FBgn0031484)	promoter-TSS (NM_134888)	335	FBgn0031483|FBtr0077676
chr2L	18967104	18967604	9.46	10.52	1.06	1.99e-07	1.08e-05	intron (FBgn0015772, intron 1 of 6)	intron (NM_001299146, intron 1 of 7)	1367	FBgn0015772|FBtr0081189
chr3L	7361658	7362158	10.28	11.35	1.06	4.08e-06	0.000129	exon (FBgn0267485, exon 1 of 1)	exon (NM_139854, exon 2 of 4)	1348	FBgn0035771|FBtr0076847
chr3L	14415323	14415823	9.14	10.2	1.06	1.66e-05	0.000393	exon (FBgn0087007, exon 3 of 7)	exon (NM_001144481, exon 3 of 7)	-4875	FBgn0266768|FBtr0345393
chr2L	12028733	12029233	8.32	9.38	1.06	0.00655	0.0398	intron (FBgn0010497, intron 1 of 4)	intron (NM_138760, intron 1 of 4)	1546	FBgn0010497|FBtr0080292
chr2R	7624073	7624573	8.2	9.26	1.06	0.00879	0.0495	intron (FBgn0263077, intron 1 of 14)	intron (NM_001259256, intron 1 of 14)	1082	FBgn0263077|FBtr0306933
chr2L	19123998	19124498	10.05	11.11	1.07	3.77e-07	1.86e-05	promoter-TSS (FBgn0002031)	promoter-TSS (NM_001169541)	-379	FBgn0002031|FBtr0346428
chrX	5278292	5278792	8.17	9.24	1.07	2.42e-06	8.57e-05	Intergenic	Intergenic	-17523	FBgn0261803|FBtr0303278
chr2R	7956802	7957302	9.63	10.71	1.08	5.67e-05	0.00107	exon (FBgn0033240, exon 3 of 5)	exon (NM_001103755, exon 3 of 5)	903	FBgn0033240|FBtr0113052
chrX	2274004	2274504	9.68	10.77	1.09	1.11e-06	4.49e-05	exon (FBgn0023529, exon 2 of 3)	exon (NM_001169174, exon 2 of 3)	524	FBgn0023529|FBtr0300792
chrX	22457563	22458063	9.68	10.78	1.09	2.28e-06	8.24e-05	exon (FBgn0031187, exon 3 of 11)	exon (NM_167776, exon 3 of 11)	923	FBgn0031187|FBtr0077348
chr3R	727707	728207	8.28	9.38	1.1	6.83e-08	4.19e-06	intron (FBgn0267431, intron 1 of 21)	Gypsy12_LTR|LTR|Gypsy	-5336	FBgn0085804|FBtr0114258
chr2L	21170039	21170539	9.86	10.96	1.1	9.77e-08	5.84e-06	exon (FBgn0010100, exon 2 of 4)	exon (NM_001103716, exon 2 of 4)	1639	FBgn0010100|FBtr0081473
chr2R	18406055	18406555	10.25	11.35	1.1	0.000546	0.00634	promoter-TSS (FBgn0063493)	promoter-TSS (NM_137485)	295	FBgn0063494|FBtr0086674
chr3R	27905196	27905696	7.85	8.95	1.11	5.92e-08	3.82e-06	exon (FBgn0085382, exon 1 of 12)	5' UTR (NM_001104479, exon 1 of 12)	397	FBgn0085382|FBtr0305292
chr3R	15805855	15806355	8.3	9.41	1.11	5.04e-07	2.29e-05	intron (FBgn0026616, intron 1 of 4)	intron (NM_142237, intron 1 of 4)	1858	FBgn0026616|FBtr0083179
chr2L	588855	589355	7.68	8.8	1.12	3.55e-08	2.63e-06	TTS (FBgn0267827)	TTS (NR_144661)	958	FBgn0267827|FBtr0445834
chr3L	18627723	18628223	9.07	10.18	1.12	2.76e-07	1.43e-05	intron (FBgn0036801, intron 2 of 8)	CpG	2015	FBgn0036801|FBtr0075049
chr3R	7809299	7809799	9.48	10.6	1.13	3.11e-10	4.57e-08	promoter-TSS (FBgn0051472)	promoter-TSS (NM_169195)	465	FBgn0037521|FBtr0331691
chr2R	998184	998684	9.22	10.35	1.13	5.35e-08	3.55e-06	Intergenic	Intergenic	-47182	FBgn0069969|FBtr0308892
chr3R	21272495	21272995	9.39	10.53	1.13	1.95e-05	0.000444	exon (FBgn0038877, exon 2 of 4)	exon (NM_142706, exon 2 of 4)	1072	FBgn0038877|FBtr0084102
chrX	3290979	3291479	9.02	10.15	1.13	5.37e-05	0.00102	promoter-TSS (FBgn0000479)	promoter-TSS (NM_166967)	-14	FBgn0000479|FBtr0070517
chr2R	15481016	15481516	9.19	10.32	1.13	0.00478	0.0316	intron (FBgn0034021, intron 1 of 4)	intron (NM_001299529, intron 1 of 4)	1568	FBgn0034021|FBtr0345392
chr3R	15546532	15547032	9.6	10.74	1.14	1.17e-09	1.48e-07	exon (FBgn0038349, exon 4 of 9)	exon (NM_001316510, exon 4 of 9)	954	FBgn0038349|FBtr0083151
chr2L	9915914	9916414	9.88	11.02	1.14	2.34e-06	8.41e-05	exon (FBgn0040064, exon 3 of 4)	exon (NM_078804, exon 3 of 4)	912	FBgn0040064|FBtr0079876
chr3R	29765807	29766307	8.96	10.1	1.14	4.44e-06	0.000138	promoter-TSS (FBgn0001297)	promoter-TSS (NM_001032408)	63	FBgn0001297|FBtr0099988
chr2L	5341671	5342171	9.33	10.47	1.14	0.00102	0.00991	intron (FBgn0031703, intron 1 of 2)	intron (NM_135080, intron 1 of 2)	313	FBgn0031703|FBtr0079077
chr2R	18170891	18171391	9.71	10.85	1.15	2.66e-09	2.97e-07	exon (FBgn0027836, exon 2 of 5)	exon (NM_166274, exon 2 of 5)	329	FBgn0027836|FBtr0086774
chrX	626405	626905	10.6	11.75	1.15	2.91e-09	3.13e-07	TTS (FBgn0267031)	TTS (NR_123763)	1114	FBgn0025635|FBtr0070116
chr3R	21066756	21067256	8.76	9.91	1.15	2.29e-08	1.8e-06	intron (FBgn0000083, intron 1 of 4)	CpG	1124	FBgn0000083|FBtr0336797
chr3R	11436057	11436557	10.31	11.47	1.15	3.67e-08	2.7e-06	promoter-TSS (FBgn0037901)	promoter-TSS (NM_141818)	458	FBgn0037902|FBtr0082391
chr3R	29148859	29149359	10.66	11.81	1.15	3.41e-07	1.7e-05	promoter-TSS (FBgn0039642)	promoter-TSS (NM_143419)	748	FBgn0014869|FBtr0100482
chr3R	863786	864286	7.88	9.02	1.15	4.7e-07	2.22e-05	intron (FBgn0267431, intron 2 of 21)	Gypsy12_LTR|LTR|Gypsy	-141415	FBgn0085804|FBtr0114258
chr4	1305651	1306151	7.36	8.51	1.15	2.25e-06	8.19e-05	Intergenic	HETA|LINE|Jockey	74019	FBgn0053653|FBtr0091630
chr2R	18853439	18853939	10.11	11.28	1.16	2.17e-10	3.36e-08	promoter-TSS (FBgn0034403)	promoter-TSS (NM_137540)	-646	FBgn0034403|FBtr0273238
chr3R	31670624	31671124	8.9	10.06	1.16	3.1e-06	0.000103	exon (FBgn0039863, exon 3 of 9)	exon (NM_170563, exon 3 of 10)	1410	FBgn0039863|FBtr0085823
chr2L	19794691	19795191	9.46	10.62	1.16	1.56e-05	0.00037	exon (FBgn0004811, exon 2 of 3)	exon (NM_001273673, exon 2 of 3)	910	FBgn0004811|FBtr0081316
chr2L	6945702	6946202	9.98	11.14	1.16	4.66e-05	0.000911	promoter-TSS (FBgn0031871)	promoter-TSS (NM_001273242)	-663	FBgn0031871|FBtr0332325
chr3R	18295667	18296167	8.59	9.76	1.17	0.00042	0.00522	intron (FBgn0010877, intron 1 of 3)	intron (NM_143794, intron 1 of 3)	-1191	FBgn0010877|FBtr0334314
chr3L	1479055	1479555	9.57	10.75	1.18	5.83e-10	8.17e-08	promoter-TSS (FBgn0020248)	promoter-TSS (NM_176273)	-364	FBgn0020248|FBtr0072713
chrX	3448211	3448711	7.97	9.15	1.18	1.31e-08	1.13e-06	intron (FBgn0029657, intron 1 of 6)	intron (NM_001272276, intron 1 of 6)	482	FBgn0029657|FBtr0344078
chr3L	9695175	9695675	9.76	10.95	1.19	2.46e-11	5.16e-09	promoter-TSS (FBgn0036030)	promoter-TSS (NM_168360)	16	FBgn0036030|FBtr0076416
chr3L	6977484	6977984	8.5	9.69	1.19	0.000253	0.00357	exon (FBgn0047205, exon 3 of 3)	non-coding (NR_001944, exon 3 of 3)	1413	FBgn0047205|FBtr0076899
chr2R	16338012	16338512	9.79	10.99	1.2	2.37e-10	3.6e-08	promoter-TSS (FBgn0010611)	promoter-TSS (NM_166168)	-39	FBgn0010611|FBtr0087146
chr2L	15064476	15064976	10.36	11.56	1.2	9.8e-08	5.84e-06	exon (FBgn0024183, exon 4 of 4)	exon (NM_165102, exon 4 of 4)	3071	FBgn0283440|FBtr0445188
chr2R	5784731	5785231	7.51	8.71	1.2	4.17e-07	2.03e-05	Intergenic	Gypsy12A_LTR|LTR|Gypsy	-2123	FBgn0025693|FBtr0086053
chr3L	1646189	1646689	10.02	11.23	1.2	6.13e-06	0.000174	TTS (FBgn0035248)	TTS (NM_139380)	973	FBgn0035248|FBtr0072759
chrX	2352784	2353284	8.75	9.95	1.2	0.00278	0.0214	intron (FBgn0003159, intron 1 of 3)	intron (NM_001258559, intron 1 of 3)	1234	FBgn0003159|FBtr0070403
chrY_CP007111v1_random	13407	13907	7.46	8.68	1.21	0.000356	0.00458	NA	TART_B1|LINE|Jockey	NA	NA
chrX	11568961	11569461	9.8	11.02	1.22	1.57e-10	2.47e-08	exon (FBgn0003277, exon 2 of 4)	exon (NM_078569, exon 2 of 4)	1115	FBgn0003277|FBtr0073542
chr3L	15564210	15564710	9.6	10.82	1.22	7.46e-09	7.08e-07	exon (FBgn0036510, exon 3 of 3)	exon (NM_140520, exon 2 of 2)	1034	FBgn0036510|FBtr0306154
chrUn_DS484314v1	1878	2378	8.09	9.3	1.22	4.07e-08	2.91e-06	NA	TART_B1|LINE|Jockey	NA	NA
chr3R	27927665	27928165	10.21	11.44	1.23	2.55e-07	1.32e-05	exon (FBgn0051053, exon 1 of 1)	exon (NM_170357, exon 1 of 1)	259	FBgn0051053|FBtr0085268
chr3R	12368181	12368681	10.97	12.2	1.23	5.65e-07	2.56e-05	promoter-TSS (FBgn0038020)	promoter-TSS (NM_141924)	837	FBgn0001149|FBtr0082607
chr2R	18408955	18409455	9.32	10.56	1.24	4.07e-11	7.98e-09	TTS (FBgn0063492)	TTS (NM_137486)	158	FBgn0063491|FBtr0086677
chrY	2900094	2900594	6.73	7.97	1.24	1.56e-09	1.86e-07	Intergenic	TART|LINE|Jockey	-121944	FBgn0265047|FBtr0302230
chrX	7679798	7680298	7.9	9.13	1.24	1.33e-08	1.14e-06	promoter-TSS (FBgn0267227)	promoter-TSS (NR_123829)	-427	FBgn0267227|FBtr0346400
chr3L	5182902	5183402	8.28	9.52	1.24	4.49e-07	2.15e-05	intron (FBgn0052423, intron 3 of 11)	intron (NM_168111, intron 3 of 10)	1645	FBgn0052423|FBtr0333288
chr3R	14899814	14900314	10.35	11.6	1.25	3.36e-09	3.57e-07	TTS (FBgn0038277)	TTS (NM_142150)	213	FBgn0262514|FBtr0290022
chr3L	1567122	1567622	10.21	11.47	1.25	2.86e-07	1.46e-05	exon (FBgn0035234, exon 2 of 2)	exon (NM_139368, exon 2 of 2)	1236	FBgn0035235|FBtr0072826
chr2L	19734784	19735284	8.55	9.8	1.25	7.23e-05	0.00129	exon (FBgn0032815, exon 3 of 8)	exon (NM_001038826, exon 2 of 7)	686	FBgn0032815|FBtr0100352
chr2R	22939529	22940029	9.92	11.18	1.26	5.61e-13	1.6e-10	TTS (FBgn0034803)	TTS (NM_137896)	1167	FBgn0034804|FBtr0071993
chrX	1476449	1476949	10.68	11.93	1.26	9.19e-09	8.36e-07	promoter-TSS (FBgn0260986)	promoter-TSS (NM_130566)	275	FBgn0025382|FBtr0070293
chr3R	20817457	20817957	8.87	10.13	1.26	1.52e-08	1.29e-06	exon (FBgn0038828, exon 2 of 5)	exon (NM_142658, exon 2 of 5)	1222	FBgn0038828|FBtr0083994
chrX	2739098	2739598	8.74	10	1.26	9.25e-07	3.89e-05	promoter-TSS (FBgn0000376)	promoter-TSS (NM_166951)	-575	FBgn0000376|FBtr0070495
chr3L	2174746	2175246	7.4	8.66	1.26	0.000186	0.00281	promoter-TSS (FBgn0035312)	promoter-TSS (NM_139439)	-664	FBgn0035312|FBtr0072913
chr2R	2956001	2956501	6.96	8.22	1.26	0.00054	0.00629	intron (FBgn0020908, intron 3 of 5)	Copia2_I-int|LTR|Copia	11093	FBgn0020908|FBtr0113713
chrX	11729510	11730010	8.91	10.2	1.29	4.7e-07	2.22e-05	promoter-TSS (FBgn0260812)	promoter-TSS (NM_001103488)	-661	FBgn0260812|FBtr0301267
chr3L	382152	382652	8.36	9.66	1.3	3.26e-10	4.71e-08	intron (FBgn0262139, intron 4 of 12)	intron (NM_001274280, intron 4 of 12)	-5086	FBgn0262139|FBtr0304120
chr3L	22749543	22750043	11	12.3	1.3	9.62e-10	1.31e-07	exon (FBgn0052451, exon 1 of 5)	exon (NM_168961, exon 1 of 5)	350	FBgn0052451|FBtr0078533
chrX	15583611	15584111	10.49	11.79	1.3	4.84e-09	4.8e-07	promoter-TSS (FBgn0030659)	promoter-TSS (NM_132817)	703	FBgn0030660|FBtr0074047
chr2R	7960740	7961240	10.88	12.17	1.3	1.55e-08	1.3e-06	promoter-TSS (FBgn0033241)	promoter-TSS (NM_165577)	931	FBgn0026361|FBtr0088876
chr3L	642721	643221	8.78	10.1	1.32	4.6e-09	4.62e-07	TTS (FBgn0263039)	TTS (NR_073905)	713	FBgn0262451|FBtr0304469
chr3L	18811811	18812311	7.16	8.48	1.32	6.25e-06	0.000176	intron (FBgn0036814, intron 2 of 5)	intron (NM_001275093, intron 2 of 5)	8614	FBgn0036814|FBtr0075084
chr2R	17096283	17096783	8.72	10.03	1.32	0.000102	0.00171	intron (FBgn0010226, intron 1 of 4)	intron (NM_079043, intron 1 of 4)	444	FBgn0010226|FBtr0087006
chr3R	9283924	9284424	9.63	10.97	1.33	4.91e-16	2.28e-13	Intergenic	Intergenic	17156	FBgn0285911|FBtr0081979
chr2R	11368542	11369042	9.32	10.65	1.33	1.92e-11	4.46e-09	exon (FBgn0033627, exon 3 of 3)	exon (NM_165827, exon 3 of 3)	507	FBgn0033627|FBtr0088129
chr2R	7470979	7471479	8.44	9.8	1.35	2.12e-11	4.68e-09	intron (FBgn0010548, intron 3 of 11)	intron (NM_136441, intron 5 of 13)	2901	FBgn0010548|FBtr0088993
chrX	13209660	13210160	9.03	10.38	1.35	2.65e-10	3.97e-08	intron (FBgn0265630, intron 1 of 12)	intron (NM_078589, intron 1 of 11)	1764	FBgn0265630|FBtr0340488
chr4	1306341	1306841	6.75	8.12	1.37	0.000109	0.00181	Intergenic	HETA|LINE|Jockey	74709	FBgn0053653|FBtr0091630
chrY_CP007111v1_random	27530	28030	9.54	10.91	1.38	3.16e-08	2.36e-06	NA	TART_B1|LINE|Jockey	NA	NA
chrX	5278911	5279411	7.03	8.42	1.39	0.000106	0.00175	Intergenic	Intergenic	-16904	FBgn0261803|FBtr0303278
chrX	2246141	2246641	9.75	11.17	1.42	1.25e-13	3.93e-11	TTS (FBgn0000810)	TTS (NM_058143)	161	FBgn0023523|FBtr0070397
chr3L	13450814	13451314	9.91	11.32	1.42	1.36e-09	1.64e-07	promoter-TSS (FBgn0036366)	promoter-TSS (NM_140394)	295	FBgn0036368|FBtr0302487
chr3R	30563935	30564435	7.86	9.29	1.43	0.000477	0.00573	intron (FBgn0082582, intron 1 of 6)	intron (NM_057683, intron 1 of 6)	1006	FBgn0082582|FBtr0085662
chr3L	7651018	7651518	9.54	11	1.46	2.78e-11	5.58e-09	promoter-TSS (FBgn0035806)	promoter-TSS (NM_139888)	89	FBgn0035806|FBtr0076807
chr3L	8238708	8239208	8.87	10.35	1.48	1.9e-13	5.78e-11	intron (FBgn0263219, intron 1 of 31)	intron (NM_001274642, intron 1 of 31)	312	FBgn0263219|FBtr0299841
chr2L	17497930	17498430	10.19	11.69	1.49	7.83e-33	1.38e-29	promoter-TSS (FBgn0003187)	promoter-TSS (NM_165222)	641	FBgn0032645|FBtr0080995
chr2R	12474705	12475205	9.14	10.65	1.51	1.62e-15	6.82e-13	TTS (FBgn0033742)	TTS (NM_136943)	532	FBgn0033744|FBtr0087936
chr2R	11206571	11207071	8.53	10.04	1.51	1.26e-09	1.57e-07	intron (FBgn0003396, intron 1 of 6)	intron (NM_057376, intron 1 of 6)	2193	FBgn0003396|FBtr0088100
chr2L	12043121	12043621	9.03	10.55	1.52	1.22e-15	5.41e-13	promoter-TSS (FBgn0032399)	promoter-TSS (NM_001298932)	-262	FBgn0032399|FBtr0342596
chr3L	22061898	22062398	8.62	10.16	1.54	8.27e-07	3.56e-05	exon (FBgn0004514, exon 3 of 4)	exon (NM_001170023, exon 3 of 4)	-3758	FBgn0037149|FBtr0078480
chrX	3074946	3075446	7.74	9.3	1.56	6.07e-07	2.69e-05	intron (FBgn0028369, intron 7 of 12)	intron (NM_080320, intron 7 of 12)	-7634	FBgn0029649|FBtr0070561
chrX	11728381	11728881	8.81	10.39	1.58	3.68e-10	5.25e-08	exon (FBgn0260812, exon 1 of 2)	exon (NM_001103488, exon 1 of 2)	468	FBgn0260812|FBtr0301267
chrX	10807855	10808355	8.84	10.45	1.61	6.68e-17	3.68e-14	intron (FBgn0285926, intron 2 of 6)	CpG	-1249	FBgn0285926|FBtr0073418
chr3L	16091430	16091930	10.06	11.67	1.62	3.46e-17	2.04e-14	exon (FBgn0036566, exon 2 of 11)	exon (NM_168650, exon 2 of 10)	1225	FBgn0036566|FBtr0075444
chr3R	27705441	27705941	9.8	11.42	1.62	2.01e-15	8.07e-13	exon (FBgn0039543, exon 2 of 6)	exon (NM_170354, exon 2 of 6)	637	FBgn0039543|FBtr0085239
chr3R	15792054	15792554	8.51	10.14	1.63	4.33e-08	3e-06	promoter-TSS (FBgn0038363)	promoter-TSS (NM_142234)	275	FBgn0000246|FBtr0083194
chrX	801779	802279	8.94	10.62	1.68	1.93e-18	1.42e-15	promoter-TSS (FBgn0015799)	promoter-TSS (NM_080297)	-550	FBgn0015799|FBtr0070146
chr3R	31812880	31813380	8.88	10.59	1.7	1.34e-12	3.37e-10	promoter-TSS (FBgn0266268)	promoter-TSS (NM_001170314)	56	FBgn0039883|FBtr0302179
chr2R	14755687	14756187	9.69	11.44	1.75	3.53e-31	3.9e-28	promoter-TSS (FBgn0033960)	promoter-TSS (NM_137141)	159	FBgn0033960|FBtr0087472
chr3L	11489426	11489926	8.58	10.37	1.79	2.41e-18	1.64e-15	intron (FBgn0036165, intron 1 of 3)	intron (NM_140213, intron 1 of 3)	2127	FBgn0036165|FBtr0076093
chr3R	29758078	29758578	9.03	10.97	1.93	4.34e-14	1.47e-11	intron (FBgn0266258, intron 1 of 3)	(CACCCAG)n|Simple_repeat|Simple_repeat	712	FBgn0266258|FBtr0343925
chr3L	2173258	2173758	9.79	11.74	1.95	5.49e-32	6.93e-29	promoter-TSS (FBgn0035311)	exon (NM_139439, exon 2 of 2)	-735	FBgn0035311|FBtr0072914
chrY_CP007111v1_random	11447	11947	9.83	11.91	2.08	1.77e-32	2.61e-29	NA	TART|LINE|Jockey	NA	NA
chr3L	4188997	4189497	8.41	10.56	2.15	1.12e-27	9.88e-25	intron (FBgn0003710, intron 1 of 2)	intron (NM_079196, intron 1 of 2)	749	FBgn0003710|FBtr0073219
chr2L	21691163	21691663	6.59	8.75	2.17	4.92e-07	2.26e-05	intron (FBgn0051619, intron 3 of 15)	intron (NM_001259199, intron 3 of 19)	7308	FBgn0051619|FBtr0085902
chr3L	22999735	23000235	6.26	8.5	2.25	2.68e-16	1.39e-13	intron (FBgn0262509, intron 1 of 23)	DNAREP1_DM|RC|Helitron	1614	FBgn0262509|FBtr0304830
chr3L	1474669	1475169	8.81	11.14	2.33	2.74e-18	1.73e-15	TTS (FBgn0020248)	TTS (NM_176273)	338	FBgn0267487|FBtr0310161
chr3L	22997396	22997896	5.51	7.92	2.41	2.24e-11	4.82e-09	promoter-TSS (FBgn0262509)	promoter-TSS (NM_001043156)	-725	FBgn0262509|FBtr0304830
chr3L	22998072	22998572	7.55	10.21	2.66	3.15e-35	6.95e-32	promoter-TSS (FBgn0262509)	promoter-TSS (NM_001043156)	-49	FBgn0262509|FBtr0304830
chr3R	27961166	27961666	-0.18	10.05	10.23	2.83e-116	2.5e-112	promoter-TSS (FBgn0051253)	promoter-TSS (NM_170364)	405	FBgn0267108|FBtr0346202
